# Supplementary material for: Genetic variants associated with psychiatric disorders are enriched at epigenetically active sites in lymphoid cells
Source: Nat Commun. 2022 Oct 15;13:6102. doi: 10.1038/s41467-022-33885-7 (PMC9569335; doi:10.1038/s41467-022-33885-7)
Supplement: Supplementary file 4 — Supplementary Data 1 [file 41467_2022_33885_MOESM4_ESM.xlsx]

## Sheet: Trans risk (crossdisorder)
EID	name	Coefficient	CI_95_lower	CI_95_upper	Coefficient_std_error	Coefficient_P_value	FDR
E081	Fetal Brain Male	1.94406e-07	1.57124e-07	2.31689e-07	1.90215e-08	8.03882e-25	7.07417e-23
E082	Fetal Brain Female	2.01009e-07	1.59913e-07	2.42106e-07	2.09676e-08	4.54917e-22	3.95778e-20
E070	Brain Germinal Matrix	2.24726e-07	1.67366e-07	2.82085e-07	2.92652e-08	8.02042e-15	6.89756e-13
E073	Brain_Dorsolateral_Prefrontal_Cortex	1.48624e-07	1.0954e-07	1.87709e-07	1.9941e-08	4.55446e-14	3.87129e-12
E067	Brain Angular Gyrus	1.30306e-07	9.57624e-08	1.64849e-07	1.76243e-08	7.14792e-14	6.00425e-12
E072	Brain Inferior Temporal Lobe	1.23271e-07	8.78802e-08	1.58661e-07	1.80563e-08	4.33492e-12	3.59798e-10
E068	Brain Anterior Caudate	1.1449e-07	8.10174e-08	1.47962e-07	1.70777e-08	1.01356e-11	8.31119e-10
E069	Brain Cingulate Gyrus	1.01139e-07	6.97319e-08	1.32545e-07	1.60239e-08	1.3795e-10	1.1174e-08
E071	Brain Hippocampus Middle	7.07118e-08	4.23745e-08	9.90491e-08	1.44578e-08	5.01858e-07	4.01486e-05
E074	Brain Substantia Nigra	7.56469e-08	4.4249e-08	1.07045e-07	1.60193e-08	1.16637e-06	9.2143e-05
E047	Primary T CD8+ naive cells from peripheral blood	5.79469e-08	2.83169e-08	8.7577e-08	1.51174e-08	6.32607e-05	0.00493433
E038	Primary T helper naive cells from peripheral blood 2	5.88129e-08	2.80543e-08	8.95715e-08	1.56932e-08	8.92413e-05	0.00687158
E048	Primary T CD8+ memory cells from peripheral blood	6.14718e-08	2.92439e-08	9.36996e-08	1.64428e-08	9.25503e-05	0.00703382
E042	Primary T helper 17 cells PMA-I stimulated	5.6304e-08	2.64908e-08	8.61172e-08	1.52108e-08	0.000107133	0.008035
E041	Primary T helper cells PMA-I stimulated	4.63336e-08	2.05503e-08	7.21169e-08	1.31547e-08	0.000213992	0.0158354
E040	Primary T helper memory cells from peripheral blood 1	5.29887e-08	2.31697e-08	8.28078e-08	1.52138e-08	0.00024797	0.0181018
E044	Primary T regulatory cells from peripheral blood	5.78905e-08	2.44474e-08	9.13335e-08	1.70628e-08	0.000345921	0.0249063
E045	Primary T cells effector/memory enriched from peripheral blood	6.49431e-08	2.74191e-08	1.02467e-07	1.91449e-08	0.000346685	0.0249063
E043	Primary T helper cells from peripheral blood	4.70749e-08	1.95316e-08	7.46183e-08	1.40527e-08	0.000404232	0.0282962
E039	Primary T helper naive cells from peripheral blood 1	4.8389e-08	1.99115e-08	7.68664e-08	1.45293e-08	0.000433544	0.0299146
E037	Primary T helper memory cells from peripheral blood 2	4.97558e-08	1.9881e-08	7.96306e-08	1.52422e-08	0.000548598	0.0373047
E033	Primary T cells from cord blood	8.03271e-08	3.20537e-08	1.286e-07	2.46293e-08	0.000554221	0.0373047
E087	Pancreatic Islets	5.26808e-08	2.06742e-08	8.46873e-08	1.63299e-08	0.000627589	0.0414209
E062	Primary mononuclear cells from peripheral blood	6.14015e-08	2.18504e-08	1.00953e-07	2.01792e-08	0.00117186	0.076171
E034	Primary T cells from peripheral blood	5.83612e-08	1.93759e-08	9.73465e-08	1.98905e-08	0.00167243	0.107036
E112	Thymus	5.753e-08	1.00792e-08	1.04981e-07	2.42096e-08	0.00874291	0.550803
E032	Primary B cells from peripheral blood	3.52048e-08	3.46062e-09	6.69489e-08	1.6196e-08	0.0148649	0.921624
E046	Primary Natural Killer cells from peripheral blood	4.15427e-08	3.6847e-09	7.94008e-08	1.93153e-08	0.0157474	0.960589
E030	Primary neutrophils from peripheral blood	2.13151e-08	0	5.066e-08	1.49719e-08	0.077271	1
E031	Primary B cells from cord blood	3.0572e-08	0	7.44522e-08	2.23879e-08	0.0860386	1
E105	Right Ventricle	2.26083e-08	0	6.3024e-08	2.06203e-08	0.13645	1
E095	Left Ventricle	2.2873e-08	0	6.68839e-08	2.24545e-08	0.154187	1
E100	Psoas Muscle	1.27065e-08	0	4.73364e-08	1.76683e-08	0.236018	1
E093	Fetal Thymus	1.14338e-08	0	4.8086e-08	1.87001e-08	0.270458	1
E108	Skeletal Muscle Female	9.07705e-09	0	4.00793e-08	1.58175e-08	0.283031	1
E107	Skeletal Muscle Male	9.95061e-09	0	4.44389e-08	1.75961e-08	0.285866	1
E104	Right Atrium	1.32645e-08	0	6.46345e-08	2.62092e-08	0.306393	1
E083	Fetal Heart	7.61198e-09	0	3.88631e-08	1.59444e-08	0.316536	1
E113	Spleen	8.20454e-09	0	5.88694e-08	2.58494e-08	0.375471	1
E103	Rectal Smooth Muscle	7.30656e-09	0	6.10996e-08	2.74454e-08	0.395034	1
E065	Aorta	5.41308e-09	0	7.08905e-08	3.34068e-08	0.435639	1
E035	Primary hematopoietic stem cells	1.21766e-09	0	5.18636e-08	2.58398e-08	0.481207	1
E111	Stomach Smooth Muscle	-1.93297e-09	0	3.37769e-08	1.82193e-08	0.542246	1
E109	Small Intestine	-4.52466e-09	0	4.9291e-08	2.74569e-08	0.565446	1
E050	Primary hematopoietic stem cells G-CSF-mobilized Female	-4.63801e-09	0	2.49477e-08	1.50948e-08	0.620677	1
E059	Foreskin Melanocyte Primary Cells skin01	-9.58208e-09	0	3.74977e-08	2.40203e-08	0.655022	1
E076	Colon Smooth Muscle	-9.03684e-09	0	2.88809e-08	1.93458e-08	0.679794	1
E125	NH-A Astrocytes Primary Cells	-9.97739e-09	0	2.64798e-08	1.86006e-08	0.70416	1
E124	Monocytes-CD14+ RO01746 Primary Cells	-8.38735e-09	0	1.98949e-08	1.44297e-08	0.719466	1
E051	Primary hematopoietic stem cells G-CSF-mobilized Male	-1.10991e-08	0	1.96595e-08	1.56932e-08	0.760297	1
E079	Esophagus	-1.77383e-08	0	3.13333e-08	2.50365e-08	0.760682	1
E094	Gastric	-2.11631e-08	0	3.70419e-08	2.96965e-08	0.761968	1
E029	Primary monocytes from peripheral blood	-1.15346e-08	0	1.96797e-08	1.59257e-08	0.765553	1
E056	Foreskin Fibroblast Primary Cells skin02	-1.35196e-08	0	1.29134e-08	1.34862e-08	0.841943	1
E057	Foreskin Keratinocyte Primary Cells skin02	-2.35419e-08	0	1.66111e-08	2.04862e-08	0.874754	1
E122	HUVEC Umbilical Vein Endothelial Primary Cells	-2.35586e-08	0	1.38315e-08	1.90766e-08	0.891576	1
E027	Breast Myoepithelial Primary Cells	-1.4976e-08	0	8.12243e-09	1.17849e-08	0.898096	1
E097	Ovary	-2.37515e-08	0	1.22935e-08	1.83903e-08	0.901739	1
E106	Sigmoid Colon	-3.46191e-08	0	1.55401e-08	2.55914e-08	0.911934	1
E078	Duodenum Smooth Muscle	-2.68101e-08	0	1.13112e-08	1.94497e-08	0.915966	1
E098	Pancreas	-3.65622e-08	0	1.19894e-08	2.47712e-08	0.930027	1
E080	Fetal Adrenal Gland	-3.03116e-08	0	9.13078e-09	2.01237e-08	0.934001	1
E075	Colonic Mucosa	-4.85734e-08	0	1.39369e-08	3.1893e-08	0.936122	1
E089	Fetal Muscle Trunk	-4.25674e-08	0	1.13599e-08	2.75139e-08	0.939083	1
E096	Lung	-4.20939e-08	0	7.95416e-09	2.55347e-08	0.950375	1
E061	Foreskin Melanocyte Primary Cells skin03	-2.53226e-08	0	4.77528e-09	1.53561e-08	0.950429	1
E127	NHEK-Epidermal Keratinocyte Primary Cells	-2.92761e-08	0	5.05449e-09	1.75156e-08	0.952682	1
E058	Foreskin Keratinocyte Primary Cells skin03	-2.86397e-08	0	3.98643e-09	1.6646e-08	0.957331	1
E055	Foreskin Fibroblast Primary Cells skin01	-2.27481e-08	0	1.54265e-09	1.23932e-08	0.966786	1
E077	Duodenum Mucosa	-3.95502e-08	0	-4.91897e-10	1.99277e-08	0.97641	1
E129	Osteoblast Primary Cells	-3.18873e-08	0	-5.24475e-10	1.60015e-08	0.976857	1
E128	NHLF Lung Fibroblast Primary Cells	-4.05549e-08	0	-2.46958e-09	1.94313e-08	0.98156	1
E119	HMEC Mammary Epithelial Primary Cells	-4.35473e-08	0	-6.70027e-09	1.87995e-08	0.989732	1
E028	Breast variant Human Mammary Epithelial Cells (vHMEC)	-3.50738e-08	0	-5.71526e-09	1.49789e-08	0.990398	1
E090	Fetal Muscle Leg	-5.79804e-08	0	-1.50294e-08	2.19138e-08	0.995926	1
E092	Fetal Stomach	-6.43376e-08	0	-2.01249e-08	2.25575e-08	0.997829	1
E101	Rectal Mucosa Donor 29	-7.10058e-08	0	-2.34842e-08	2.42457e-08	0.998298	1
E066	Liver	-3.9552e-08	0	-1.39248e-08	1.30751e-08	0.998757	1
E099	Placenta Amnion	-4.65552e-08	0	-1.70114e-08	1.50733e-08	0.998994	1
E063	Adipose Nuclei	-6.15561e-08	0	-2.53652e-08	1.84648e-08	0.999572	1
E110	Stomach Mucosa	-5.95663e-08	0	-2.47279e-08	1.77747e-08	0.999598	1
E086	Fetal Kidney	-9.28282e-08	0	-4.0722e-08	2.65848e-08	0.99976	1
E126	NHDF-Ad Adult Dermal Fibroblast Primary Cells	-6.00316e-08	0	-2.71002e-08	1.68017e-08	0.999824	1
E102	Rectal Mucosa Donor 31	-7.85738e-08	0	-3.61859e-08	2.16265e-08	0.99986	1
E091	Placenta	-6.54461e-08	0	-3.033e-08	1.79164e-08	0.99987	1
E088	Fetal Lung	-7.213e-08	0	-3.99073e-08	1.64401e-08	0.999994	1
E085	Fetal Intestine Small	-7.75072e-08	0	-4.41928e-08	1.69971e-08	0.999997	1
E084	Fetal Intestine Large	-7.54794e-08	0	-4.43092e-08	1.59032e-08	0.999999	1

## Sheet: Schizophrenia
EID	name	Coefficient	CI_95_lower	CI_95_upper	Coefficient_std_error	Coefficient_P_value	FDR
E081	Fetal Brain Male	1.57144e-07	1.21378e-07	1.92911e-07	1.82484e-08	3.60834e-18	3.17534e-16
E082	Fetal Brain Female	1.67777e-07	1.27538e-07	2.08015e-07	2.05299e-08	1.51269e-16	1.31604e-14
E073	Brain_Dorsolateral_Prefrontal_Cortex	1.31858e-07	9.93675e-08	1.64348e-07	1.65768e-08	9.00117e-16	7.74101e-14
E067	Brain Angular Gyrus	1.21888e-07	9.179e-08	1.51986e-07	1.5356e-08	1.03189e-15	8.7711e-14
E072	Brain Inferior Temporal Lobe	1.10099e-07	7.89239e-08	1.41274e-07	1.59057e-08	2.22656e-12	1.87031e-10
E068	Brain Anterior Caudate	9.78381e-08	7.00214e-08	1.25655e-07	1.41922e-08	2.71625e-12	2.25449e-10
E069	Brain Cingulate Gyrus	9.16447e-08	6.48762e-08	1.18413e-07	1.36574e-08	9.71321e-12	7.96483e-10
E070	Brain Germinal Matrix	1.61012e-07	1.09054e-07	2.1297e-07	2.65091e-08	6.24451e-10	5.05805e-08
E071	Brain Hippocampus Middle	6.46253e-08	4.01461e-08	8.91045e-08	1.24894e-08	1.14309e-07	9.14473e-06
E074	Brain Substantia Nigra	6.64632e-08	4.01447e-08	9.27817e-08	1.34278e-08	3.71687e-07	2.93632e-05
E087	Pancreatic Islets	4.90686e-08	1.96494e-08	7.84879e-08	1.50098e-08	0.000539449	0.042077
E047	Primary T CD8+ naive cells from peripheral blood	4.59531e-08	1.68615e-08	7.50446e-08	1.48426e-08	0.000980688	0.075513
E048	Primary T CD8+ memory cells from peripheral blood	4.8068e-08	1.7173e-08	7.8963e-08	1.57628e-08	0.00114624	0.0871144
E038	Primary T helper naive cells from peripheral blood 2	4.44359e-08	1.4306e-08	7.45657e-08	1.53724e-08	0.00192234	0.144176
E040	Primary T helper memory cells from peripheral blood 1	3.98568e-08	1.2817e-08	6.68967e-08	1.37958e-08	0.00193205	0.144176
E045	Primary T cells effector/memory enriched from peripheral blood	4.73155e-08	1.45188e-08	8.01122e-08	1.6733e-08	0.00234439	0.17114
E042	Primary T helper 17 cells PMA-I stimulated	3.84075e-08	1.17582e-08	6.50568e-08	1.35966e-08	0.00236556	0.17114
E039	Primary T helper naive cells from peripheral blood 1	3.85538e-08	1.07369e-08	6.63708e-08	1.41923e-08	0.00329854	0.234197
E041	Primary T helper cells PMA-I stimulated	3.44169e-08	9.34809e-09	5.94857e-08	1.27902e-08	0.00356321	0.249425
E037	Primary T helper memory cells from peripheral blood 2	3.68877e-08	9.46998e-09	6.43053e-08	1.39886e-08	0.00418241	0.288586
E043	Primary T helper cells from peripheral blood	3.55504e-08	8.84046e-09	6.22603e-08	1.36275e-08	0.00454405	0.308996
E044	Primary T regulatory cells from peripheral blood	4.06273e-08	9.47505e-09	7.17796e-08	1.5894e-08	0.00529204	0.354567
E033	Primary T cells from cord blood	5.08226e-08	1.00982e-08	9.1547e-08	2.07777e-08	0.00722233	0.476674
E032	Primary B cells from peripheral blood	3.68026e-08	5.67973e-09	6.79255e-08	1.5879e-08	0.0102332	0.665155
E062	Primary mononuclear cells from peripheral blood	4.0773e-08	6.19187e-09	7.53541e-08	1.76434e-08	0.0104179	0.666749
E034	Primary T cells from peripheral blood	3.74722e-08	2.89619e-09	7.20481e-08	1.76408e-08	0.0168277	1
E031	Primary B cells from cord blood	3.39763e-08	0	7.22359e-08	1.95202e-08	0.0408789	1
E112	Thymus	3.21306e-08	0	7.11627e-08	1.99144e-08	0.0533248	1
E100	Psoas Muscle	1.44393e-08	0	4.32312e-08	1.46897e-08	0.162815	1
E125	NH-A Astrocytes Primary Cells	1.4445e-08	0	4.99712e-08	1.81257e-08	0.212745	1
E104	Right Atrium	1.69404e-08	0	6.01031e-08	2.20218e-08	0.220871	1
E105	Right Ventricle	1.40444e-08	0	4.99953e-08	1.83423e-08	0.221933	1
E108	Skeletal Muscle Female	9.50884e-09	0	3.53496e-08	1.31841e-08	0.235382	1
E046	Primary Natural Killer cells from peripheral blood	1.20284e-08	0	4.52683e-08	1.69591e-08	0.239081	1
E095	Left Ventricle	1.19053e-08	0	4.92568e-08	1.90569e-08	0.266076	1
E107	Skeletal Muscle Male	8.93868e-09	0	3.78202e-08	1.47355e-08	0.272055	1
E030	Primary neutrophils from peripheral blood	4.34841e-09	0	2.81771e-08	1.21575e-08	0.360294	1
E065	Aorta	8.00664e-09	0	6.23811e-08	2.77421e-08	0.38644	1
E083	Fetal Heart	3.6518e-09	0	3.03386e-08	1.36157e-08	0.394271	1
E113	Spleen	2.83494e-09	0	4.25537e-08	2.02647e-08	0.444371	1
E129	Osteoblast Primary Cells	1.00139e-09	0	3.03635e-08	1.49807e-08	0.473352	1
E109	Small Intestine	-6.80639e-10	0	4.59162e-08	2.37739e-08	0.51142	1
E111	Stomach Smooth Muscle	-4.45473e-09	0	2.83738e-08	1.67493e-08	0.604867	1
E103	Rectal Smooth Muscle	-8.19189e-09	0	3.86417e-08	2.38947e-08	0.634138	1
E059	Foreskin Melanocyte Primary Cells skin01	-7.65276e-09	0	3.3044e-08	2.07636e-08	0.643774	1
E076	Colon Smooth Muscle	-6.30647e-09	0	2.68977e-08	1.69409e-08	0.645151	1
E093	Fetal Thymus	-6.48032e-09	0	2.51223e-08	1.61238e-08	0.656125	1
E094	Gastric	-9.84677e-09	0	3.79048e-08	2.43631e-08	0.656955	1
E035	Primary hematopoietic stem cells	-9.17807e-09	0	3.24896e-08	2.1259e-08	0.66703	1
E050	Primary hematopoietic stem cells G-CSF-mobilized Female	-6.3665e-09	0	1.92861e-08	1.30881e-08	0.686671	1
E056	Foreskin Fibroblast Primary Cells skin02	-6.71404e-09	0	1.77401e-08	1.24766e-08	0.704757	1
E128	NHLF Lung Fibroblast Primary Cells	-1.40657e-08	0	2.09139e-08	1.78467e-08	0.784692	1
E051	Primary hematopoietic stem cells G-CSF-mobilized Male	-1.08572e-08	0	1.58365e-08	1.36192e-08	0.787331	1
E122	HUVEC Umbilical Vein Endothelial Primary Cells	-1.49932e-08	0	2.14056e-08	1.85708e-08	0.790268	1
E055	Foreskin Fibroblast Primary Cells skin01	-1.19721e-08	0	1.15256e-08	1.19886e-08	0.84101	1
E027	Breast Myoepithelial Primary Cells	-1.13302e-08	0	1.048e-08	1.11276e-08	0.845709	1
E057	Foreskin Keratinocyte Primary Cells skin02	-1.85311e-08	0	1.52601e-08	1.72404e-08	0.858782	1
E097	Ovary	-1.84423e-08	0	1.16696e-08	1.53633e-08	0.885012	1
E079	Esophagus	-2.73271e-08	0	1.72192e-08	2.27277e-08	0.88539	1
E127	NHEK-Epidermal Keratinocyte Primary Cells	-1.91716e-08	0	1.18947e-08	1.58501e-08	0.886774	1
E098	Pancreas	-2.71459e-08	0	1.52394e-08	2.16252e-08	0.895313	1
E078	Duodenum Smooth Muscle	-2.1636e-08	0	1.07748e-08	1.65361e-08	0.904633	1
E106	Sigmoid Colon	-2.94824e-08	0	1.39047e-08	2.21363e-08	0.908547	1
E119	HMEC Mammary Epithelial Primary Cells	-2.4614e-08	0	9.59059e-09	1.74513e-08	0.920795	1
E028	Breast variant Human Mammary Epithelial Cells (vHMEC)	-1.92682e-08	0	7.47174e-09	1.36428e-08	0.921074	1
E096	Lung	-2.95972e-08	0	1.09359e-08	2.06802e-08	0.923812	1
E066	Liver	-1.83167e-08	0	5.37266e-09	1.20864e-08	0.935175	1
E061	Foreskin Melanocyte Primary Cells skin03	-1.987e-08	0	4.1403e-09	1.22502e-08	0.947601	1
E080	Fetal Adrenal Gland	-2.8025e-08	0	2.34098e-09	1.54929e-08	0.964767	1
E058	Foreskin Keratinocyte Primary Cells skin03	-2.58579e-08	0	1.64765e-09	1.40334e-08	0.967306	1
E126	NHDF-Ad Adult Dermal Fibroblast Primary Cells	-3.10163e-08	0	1.36193e-09	1.65195e-08	0.969779	1
E124	Monocytes-CD14+ RO01746 Primary Cells	-2.31627e-08	0	4.78436e-10	1.20618e-08	0.972592	1
E075	Colonic Mucosa	-5.2262e-08	0	-3.08874e-10	2.65067e-08	0.975675	1
E099	Placenta Amnion	-2.82267e-08	0	-7.80479e-10	1.40032e-08	0.978086	1
E029	Primary monocytes from peripheral blood	-2.76379e-08	0	-1.45422e-09	1.3359e-08	0.98072	1
E077	Duodenum Mucosa	-3.83007e-08	0	-4.76486e-09	1.71101e-08	0.987405	1
E110	Stomach Mucosa	-3.61842e-08	0	-6.77719e-09	1.50036e-08	0.992061	1
E101	Rectal Mucosa Donor 29	-5.14675e-08	0	-1.29125e-08	1.96709e-08	0.995557	1
E089	Fetal Muscle Trunk	-5.73156e-08	0	-1.49332e-08	2.16237e-08	0.995983	1
E063	Adipose Nuclei	-4.43132e-08	0	-1.36029e-08	1.56685e-08	0.997659	1
E090	Fetal Muscle Leg	-5.9787e-08	0	-2.36581e-08	1.84331e-08	0.99941	1
E086	Fetal Kidney	-7.72493e-08	0	-3.08103e-08	2.36934e-08	0.999444	1
E084	Fetal Intestine Large	-5.00587e-08	0	-2.12851e-08	1.46804e-08	0.999675	1
E085	Fetal Intestine Small	-5.12616e-08	0	-2.18812e-08	1.499e-08	0.999687	1
E092	Fetal Stomach	-5.89174e-08	0	-2.57922e-08	1.69006e-08	0.999755	1
E088	Fetal Lung	-4.76019e-08	0	-2.15045e-08	1.3315e-08	0.999825	1
E091	Placenta	-5.63964e-08	0	-2.67399e-08	1.51309e-08	0.999903	1
E102	Rectal Mucosa Donor 31	-6.69638e-08	0	-3.17586e-08	1.79618e-08	0.999904	1

## Sheet: Bipolar disorder
EID	name	Coefficient	CI_95_lower	CI_95_upper	Coefficient_std_error	Coefficient_P_value	FDR
E082	Fetal Brain Female	2.32524e-07	1.64522e-07	3.00526e-07	3.46951e-08	1.02848e-11	9.05064e-10
E081	Fetal Brain Male	2.31239e-07	1.6118e-07	3.01298e-07	3.57443e-08	4.92448e-11	4.2843e-09
E073	Brain_Dorsolateral_Prefrontal_Cortex	1.82093e-07	1.15406e-07	2.4878e-07	3.4024e-08	4.35203e-08	3.74275e-06
E070	Brain Germinal Matrix	2.5178e-07	1.542e-07	3.4936e-07	4.97857e-08	2.12642e-07	1.80745e-05
E067	Brain Angular Gyrus	1.37315e-07	7.90963e-08	1.95534e-07	2.97035e-08	1.89239e-06	0.000158961
E072	Brain Inferior Temporal Lobe	1.35065e-07	7.169e-08	1.9844e-07	3.23341e-08	1.47582e-05	0.00122493
E068	Brain Anterior Caudate	1.24551e-07	6.42871e-08	1.84816e-07	3.07471e-08	2.55178e-05	0.00209246
E069	Brain Cingulate Gyrus	1.04969e-07	4.57832e-08	1.64155e-07	3.01969e-08	0.000254327	0.0206005
E047	Primary T CD8+ naive cells from peripheral blood	9.15755e-08	3.79734e-08	1.45178e-07	2.7348e-08	0.000406217	0.0324973
E042	Primary T helper 17 cells PMA-I stimulated	9.30687e-08	3.60247e-08	1.50113e-07	2.91041e-08	0.000692429	0.0547019
E040	Primary T helper memory cells from peripheral blood 1	8.46329e-08	3.25549e-08	1.36711e-07	2.65704e-08	0.000723187	0.0564086
E037	Primary T helper memory cells from peripheral blood 2	8.33546e-08	2.99536e-08	1.36756e-07	2.72454e-08	0.0011089	0.0853851
E048	Primary T CD8+ memory cells from peripheral blood	9.09488e-08	3.2597e-08	1.49301e-07	2.97713e-08	0.00112563	0.0855479
E043	Primary T helper cells from peripheral blood	7.63571e-08	2.71992e-08	1.25515e-07	2.50806e-08	0.00116544	0.0874078
E041	Primary T helper cells PMA-I stimulated	7.18993e-08	2.50902e-08	1.18708e-07	2.38822e-08	0.00130373	0.0964758
E038	Primary T helper naive cells from peripheral blood 2	8.39182e-08	2.83885e-08	1.39448e-07	2.83315e-08	0.00152818	0.111557
E045	Primary T cells effector/memory enriched from peripheral blood	9.37604e-08	2.93597e-08	1.58161e-07	3.28575e-08	0.00216173	0.155644
E044	Primary T regulatory cells from peripheral blood	8.27305e-08	2.57259e-08	1.39735e-07	2.9084e-08	0.00222379	0.157889
E039	Primary T helper naive cells from peripheral blood 1	7.25832e-08	2.09235e-08	1.24243e-07	2.6357e-08	0.00294491	0.206144
E034	Primary T cells from peripheral blood	8.78598e-08	2.20517e-08	1.53668e-07	3.35755e-08	0.00443818	0.306234
E062	Primary mononuclear cells from peripheral blood	9.30483e-08	2.28083e-08	1.63288e-07	3.58367e-08	0.00470962	0.320254
E071	Brain Hippocampus Middle	6.73315e-08	1.41188e-08	1.20544e-07	2.71494e-08	0.00656835	0.440079
E033	Primary T cells from cord blood	1.11522e-07	2.06018e-08	2.02442e-07	4.63877e-08	0.00810566	0.534973
E046	Primary Natural Killer cells from peripheral blood	8.85847e-08	1.3548e-08	1.63621e-07	3.8284e-08	0.0103372	0.671915
E074	Brain Substantia Nigra	6.68405e-08	8.41501e-09	1.25266e-07	2.98089e-08	0.0124711	0.798147
E087	Pancreatic Islets	6.06848e-08	3.60945e-09	1.1776e-07	2.91201e-08	0.0185823	1
E030	Primary neutrophils from peripheral blood	4.65343e-08	0	1.01287e-07	2.79352e-08	0.0478772	1
E112	Thymus	8.0761e-08	0	1.76676e-07	4.89362e-08	0.0494374	1
E095	Left Ventricle	5.49476e-08	0	1.31928e-07	3.9276e-08	0.0809046	1
E105	Right Ventricle	4.19358e-08	0	1.09686e-07	3.45663e-08	0.112527	1
E079	Esophagus	5.63532e-08	0	1.57698e-07	5.17064e-08	0.137886	1
E104	Right Atrium	5.18373e-08	0	1.45115e-07	4.75907e-08	0.138026	1
E093	Fetal Thymus	3.82298e-08	0	1.09071e-07	3.61437e-08	0.145093	1
E032	Primary B cells from peripheral blood	2.51734e-08	0	7.77335e-08	2.68164e-08	0.173934	1
E094	Gastric	5.51825e-08	0	1.71368e-07	5.92781e-08	0.175951	1
E031	Primary B cells from cord blood	3.29148e-08	0	1.04871e-07	3.67125e-08	0.184978	1
E113	Spleen	4.50953e-08	0	1.56228e-07	5.67006e-08	0.213213	1
E035	Primary hematopoietic stem cells	3.82085e-08	0	1.33526e-07	4.86313e-08	0.216028	1
E124	Monocytes-CD14+ RO01746 Primary Cells	1.929e-08	0	7.03e-08	2.60255e-08	0.229287	1
E050	Primary hematopoietic stem cells G-CSF-mobilized Female	2.13797e-08	0	8.09448e-08	3.03904e-08	0.240871	1
E027	Breast Myoepithelial Primary Cells	1.53738e-08	0	6.12542e-08	2.34084e-08	0.255666	1
E108	Skeletal Muscle Female	1.49381e-08	0	6.95136e-08	2.78446e-08	0.295813	1
E083	Fetal Heart	1.32145e-08	0	6.2436e-08	2.5113e-08	0.299374	1
E029	Primary monocytes from peripheral blood	1.15905e-08	0	6.68739e-08	2.82058e-08	0.340563	1
E107	Skeletal Muscle Male	1.27399e-08	0	7.82725e-08	3.3435e-08	0.351589	1
E096	Lung	1.3099e-08	0	1.08349e-07	4.85968e-08	0.393755	1
E059	Foreskin Melanocyte Primary Cells skin01	9.3022e-09	0	9.48396e-08	4.36415e-08	0.415605	1
E057	Foreskin Keratinocyte Primary Cells skin02	6.68224e-09	0	7.58386e-08	3.52839e-08	0.424895	1
E051	Primary hematopoietic stem cells G-CSF-mobilized Male	5.96861e-09	0	7.07606e-08	3.30571e-08	0.428359	1
E109	Small Intestine	5.18695e-09	0	1.10454e-07	5.37076e-08	0.461531	1
E098	Pancreas	3.25855e-09	0	9.51771e-08	4.68972e-08	0.472303	1
E089	Fetal Muscle Trunk	2.03635e-09	0	9.279e-08	4.63029e-08	0.482461	1
E100	Psoas Muscle	9.57023e-10	0	6.79324e-08	3.41711e-08	0.488828	1
E058	Foreskin Keratinocyte Primary Cells skin03	-8.34112e-09	0	4.92852e-08	2.94012e-08	0.61168	1
E111	Stomach Smooth Muscle	-1.29957e-08	0	4.36119e-08	2.88815e-08	0.673633	1
E061	Foreskin Melanocyte Primary Cells skin03	-1.33547e-08	0	4.03301e-08	2.73902e-08	0.687074	1
E106	Sigmoid Colon	-2.10873e-08	0	6.11968e-08	4.19817e-08	0.692271	1
E056	Foreskin Fibroblast Primary Cells skin02	-1.17359e-08	0	3.22816e-08	2.24579e-08	0.699365	1
E103	Rectal Smooth Muscle	-2.43248e-08	0	6.16344e-08	4.38567e-08	0.710431	1
E078	Duodenum Smooth Muscle	-2.65037e-08	0	4.40036e-08	3.59731e-08	0.769367	1
E065	Aorta	-3.3899e-08	0	5.59803e-08	4.58568e-08	0.770118	1
E127	NHEK-Epidermal Keratinocyte Primary Cells	-2.36395e-08	0	3.71262e-08	3.10029e-08	0.777117	1
E075	Colonic Mucosa	-5.33867e-08	0	6.25826e-08	5.9168e-08	0.816549	1
E077	Duodenum Mucosa	-3.32061e-08	0	3.45346e-08	3.45616e-08	0.831669	1
E076	Colon Smooth Muscle	-3.51472e-08	0	2.27054e-08	2.95166e-08	0.883126	1
E122	HUVEC Umbilical Vein Endothelial Primary Cells	-4.33814e-08	0	2.77822e-08	3.63079e-08	0.883921	1
E097	Ovary	-3.94921e-08	0	2.41462e-08	3.24686e-08	0.888068	1
E090	Fetal Muscle Leg	-4.37671e-08	0	2.51664e-08	3.51702e-08	0.893331	1
E119	HMEC Mammary Epithelial Primary Cells	-4.80031e-08	0	2.10324e-08	3.52222e-08	0.913537	1
E055	Foreskin Fibroblast Primary Cells skin01	-3.11114e-08	0	1.30463e-08	2.25294e-08	0.916349	1
E028	Breast variant Human Mammary Epithelial Cells (vHMEC)	-3.94891e-08	0	1.26523e-08	2.66028e-08	0.931148	1
E099	Placenta Amnion	-4.1392e-08	0	1.1923e-08	2.72016e-08	0.935955	1
E066	Liver	-3.87553e-08	0	9.87967e-09	2.48138e-08	0.940838	1
E091	Placenta	-6.47661e-08	0	5.45802e-09	3.58286e-08	0.964671	1
E110	Stomach Mucosa	-5.55973e-08	0	3.29344e-09	3.00463e-08	0.967871	1
E102	Rectal Mucosa Donor 31	-7.5384e-08	0	4.69303e-10	3.87007e-08	0.974285	1
E101	Rectal Mucosa Donor 29	-8.59226e-08	0	-1.46528e-09	4.30905e-08	0.976924	1
E128	NHLF Lung Fibroblast Primary Cells	-7.59313e-08	0	-3.91756e-09	3.67417e-08	0.980615	1
E126	NHDF-Ad Adult Dermal Fibroblast Primary Cells	-8.20887e-08	0	-1.66554e-08	3.33843e-08	0.993032	1
E125	NH-A Astrocytes Primary Cells	-9.68172e-08	0	-2.47788e-08	3.67543e-08	0.995783	1
E129	Osteoblast Primary Cells	-8.19374e-08	0	-2.13643e-08	3.09046e-08	0.995991	1
E080	Fetal Adrenal Gland	-7.8152e-08	0	-2.22726e-08	2.85099e-08	0.996939	1
E085	Fetal Intestine Small	-9.05684e-08	0	-2.91091e-08	3.13568e-08	0.998063	1
E092	Fetal Stomach	-1.01044e-07	0	-3.31109e-08	3.46597e-08	0.998223	1
E084	Fetal Intestine Large	-8.45807e-08	0	-2.81324e-08	2.88001e-08	0.998342	1
E063	Adipose Nuclei	-8.67617e-08	0	-3.178e-08	2.80519e-08	0.999009	1
E088	Fetal Lung	-1.13987e-07	0	-5.81538e-08	2.84866e-08	0.999969	1
E086	Fetal Kidney	-2.13536e-07	0	-1.14571e-07	5.04926e-08	0.999988	1

## Sheet: Depression
EID	name	Coefficient	CI_95_lower	CI_95_upper	Coefficient_std_error	Coefficient_P_value	FDR
E082	Fetal Brain Female	2.80478e-08	2.1189e-08	3.49065e-08	3.49936e-09	5.50195e-16	4.84171e-14
E081	Fetal Brain Male	2.80016e-08	2.10072e-08	3.4996e-08	3.56859e-09	2.13573e-15	1.85808e-13
E073	Brain_Dorsolateral_Prefrontal_Cortex	2.04767e-08	1.4429e-08	2.65243e-08	3.08554e-09	1.60788e-11	1.38278e-09
E070	Brain Germinal Matrix	3.00578e-08	2.07225e-08	3.93931e-08	4.76292e-09	1.388e-10	1.1798e-08
E067	Brain Angular Gyrus	1.68587e-08	1.13722e-08	2.23451e-08	2.79923e-09	8.58157e-10	7.20851e-08
E072	Brain Inferior Temporal Lobe	1.64739e-08	1.08787e-08	2.20691e-08	2.85468e-09	3.94397e-09	3.27349e-07
E069	Brain Cingulate Gyrus	1.46601e-08	9.33656e-09	1.99836e-08	2.71608e-09	3.3786e-08	2.77045e-06
E068	Brain Anterior Caudate	1.4954e-08	8.97697e-09	2.0931e-08	3.0495e-09	4.70118e-07	3.80795e-05
E071	Brain Hippocampus Middle	1.1134e-08	6.01608e-09	1.62519e-08	2.61118e-09	1.00412e-05	0.000803296
E074	Brain Substantia Nigra	1.08551e-08	5.68038e-09	1.60298e-08	2.64015e-09	1.96516e-05	0.00155248
E087	Pancreatic Islets	8.54473e-09	1.9709e-09	1.51186e-08	3.35399e-09	0.00542289	0.422986
E040	Primary T helper memory cells from peripheral blood 1	4.39775e-09	8.27827e-11	8.71272e-09	2.20151e-09	0.0228799	1
E044	Primary T regulatory cells from peripheral blood	4.40715e-09	0	9.07382e-09	2.38095e-09	0.0320847	1
E113	Spleen	7.58446e-09	0	1.57504e-08	4.16628e-09	0.034346	1
E031	Primary B cells from cord blood	6.08359e-09	0	1.31135e-08	3.58671e-09	0.0449293	1
E043	Primary T helper cells from peripheral blood	3.40723e-09	0	7.41651e-09	2.04555e-09	0.047889	1
E045	Primary T cells effector/memory enriched from peripheral blood	4.29791e-09	0	9.41585e-09	2.61119e-09	0.0498862	1
E041	Primary T helper cells PMA-I stimulated	3.15704e-09	0	6.96868e-09	1.94472e-09	0.0522529	1
E038	Primary T helper naive cells from peripheral blood 2	3.5882e-09	0	8.06331e-09	2.28322e-09	0.0580269	1
E039	Primary T helper naive cells from peripheral blood 1	3.24387e-09	0	7.32323e-09	2.08131e-09	0.0595486	1
E037	Primary T helper memory cells from peripheral blood 2	3.25455e-09	0	7.63654e-09	2.23571e-09	0.0727365	1
E048	Primary T CD8+ memory cells from peripheral blood	3.4556e-09	0	8.15374e-09	2.39701e-09	0.0747033	1
E104	Right Atrium	4.66905e-09	0	1.12275e-08	3.34613e-09	0.081454	1
E042	Primary T helper 17 cells PMA-I stimulated	3.17533e-09	0	7.70719e-09	2.31218e-09	0.0848283	1
E047	Primary T CD8+ naive cells from peripheral blood	2.84766e-09	0	7.02334e-09	2.13045e-09	0.0906695	1
E032	Primary B cells from peripheral blood	3.64345e-09	0	8.9871e-09	2.72635e-09	0.0907124	1
E105	Right Ventricle	2.74728e-09	0	7.23359e-09	2.28893e-09	0.115022	1
E062	Primary mononuclear cells from peripheral blood	3.1076e-09	0	8.80491e-09	2.90679e-09	0.142517	1
E035	Primary hematopoietic stem cells	3.76632e-09	0	1.09543e-08	3.66736e-09	0.152214	1
E100	Psoas Muscle	2.42733e-09	0	7.25755e-09	2.4644e-09	0.162322	1
E046	Primary Natural Killer cells from peripheral blood	2.00889e-09	0	6.59732e-09	2.34104e-09	0.195414	1
E030	Primary neutrophils from peripheral blood	1.8497e-09	0	6.09846e-09	2.16773e-09	0.19675	1
E108	Skeletal Muscle Female	1.6801e-09	0	5.78159e-09	2.09259e-09	0.211022	1
E095	Left Ventricle	1.89848e-09	0	7.04956e-09	2.6281e-09	0.235032	1
E051	Primary hematopoietic stem cells G-CSF-mobilized Male	1.81295e-09	0	7.15398e-09	2.72502e-09	0.25293	1
E107	Skeletal Muscle Male	1.48171e-09	0	6.08533e-09	2.34878e-09	0.264073	1
E033	Primary T cells from cord blood	1.73466e-09	0	8.36769e-09	3.3842e-09	0.304124	1
E034	Primary T cells from peripheral blood	1.27048e-09	0	6.48276e-09	2.65933e-09	0.316417	1
E124	Monocytes-CD14+ RO01746 Primary Cells	9.08991e-10	0	5.56326e-09	2.37463e-09	0.350936	1
E112	Thymus	6.88345e-10	0	7.59412e-09	3.52335e-09	0.422553	1
E029	Primary monocytes from peripheral blood	2.18642e-10	0	5.10645e-09	2.49378e-09	0.465068	1
E050	Primary hematopoietic stem cells G-CSF-mobilized Female	1.20238e-10	0	5.1229e-09	2.55238e-09	0.481214	1
E125	NH-A Astrocytes Primary Cells	-2.23837e-10	0	5.73026e-09	3.0378e-09	0.529369	1
E027	Breast Myoepithelial Primary Cells	-6.88959e-10	0	3.49849e-09	2.13645e-09	0.626455	1
E059	Foreskin Melanocyte Primary Cells skin01	-1.21078e-09	0	5.24439e-09	3.29345e-09	0.643427	1
E097	Ovary	-1.34155e-09	0	4.00008e-09	2.72532e-09	0.68873	1
E093	Fetal Thymus	-1.63699e-09	0	3.72833e-09	2.73741e-09	0.725082	1
E083	Fetal Heart	-1.27211e-09	0	2.83579e-09	2.09587e-09	0.728061	1
E094	Gastric	-3.69286e-09	0	4.38766e-09	4.12271e-09	0.814803	1
E065	Aorta	-3.75475e-09	0	3.688e-09	3.79732e-09	0.838617	1
E109	Small Intestine	-4.32355e-09	0	3.91611e-09	4.20391e-09	0.848133	1
E096	Lung	-3.68734e-09	0	3.26301e-09	3.5461e-09	0.850791	1
E079	Esophagus	-4.16492e-09	0	3.61692e-09	3.97033e-09	0.852914	1
E122	HUVEC Umbilical Vein Endothelial Primary Cells	-3.34121e-09	0	2.8078e-09	3.13725e-09	0.856565	1
E075	Colonic Mucosa	-5.66535e-09	0	3.13886e-09	4.49194e-09	0.896386	1
E098	Pancreas	-4.32921e-09	0	2.00079e-09	3.22959e-09	0.909955	1
E089	Fetal Muscle Trunk	-4.4499e-09	0	2.03864e-09	3.31048e-09	0.910556	1
E103	Rectal Smooth Muscle	-4.36831e-09	0	1.911e-09	3.20373e-09	0.913639	1
E119	HMEC Mammary Epithelial Primary Cells	-4.80011e-09	0	1.93005e-09	3.43376e-09	0.918931	1
E128	NHLF Lung Fibroblast Primary Cells	-4.33641e-09	0	1.685e-09	3.07215e-09	0.920955	1
E056	Foreskin Fibroblast Primary Cells skin02	-3.08039e-09	0	8.20602e-10	1.9903e-09	0.939153	1
E106	Sigmoid Colon	-6.0293e-09	0	1.18625e-09	3.6814e-09	0.949265	1
E076	Colon Smooth Muscle	-3.93559e-09	0	6.81866e-10	2.35585e-09	0.952596	1
E080	Fetal Adrenal Gland	-4.39085e-09	0	4.94639e-10	2.49259e-09	0.960928	1
E111	Stomach Smooth Muscle	-4.0635e-09	0	3.93974e-10	2.27422e-09	0.963012	1
E061	Foreskin Melanocyte Primary Cells skin03	-4.08094e-09	0	1.2881e-10	2.14783e-09	0.971285	1
E028	Breast variant Human Mammary Epithelial Cells (vHMEC)	-5.07516e-09	0	1.0505e-10	2.64296e-09	0.972587	1
E055	Foreskin Fibroblast Primary Cells skin01	-4.12677e-09	0	-7.09467e-11	2.0693e-09	0.97694	1
E057	Foreskin Keratinocyte Primary Cells skin02	-6.04117e-09	0	-4.29279e-10	2.86321e-09	0.982568	1
E127	NHEK-Epidermal Keratinocyte Primary Cells	-6.10553e-09	0	-9.54231e-10	2.62821e-09	0.989912	1
E078	Duodenum Smooth Muscle	-6.8814e-09	0	-1.17039e-09	2.91378e-09	0.990904	1
E090	Fetal Muscle Leg	-6.33082e-09	0	-1.25606e-09	2.58916e-09	0.99276	1
E086	Fetal Kidney	-1.08e-08	0	-2.28048e-09	4.34671e-09	0.993516	1
E126	NHDF-Ad Adult Dermal Fibroblast Primary Cells	-7.19108e-09	0	-1.6465e-09	2.82887e-09	0.99449	1
E077	Duodenum Mucosa	-7.68548e-09	0	-1.83142e-09	2.98676e-09	0.994962	1
E101	Rectal Mucosa Donor 29	-9.0076e-09	0	-2.14724e-09	3.50019e-09	0.994966	1
E066	Liver	-4.99121e-09	0	-1.28123e-09	1.89285e-09	0.995816	1
E063	Adipose Nuclei	-6.75826e-09	0	-1.92379e-09	2.46657e-09	0.996928	1
E058	Foreskin Keratinocyte Primary Cells skin03	-6.35682e-09	0	-1.892e-09	2.27797e-09	0.997369	1
E099	Placenta Amnion	-7.35036e-09	0	-2.55348e-09	2.44739e-09	0.998665	1
E129	Osteoblast Primary Cells	-7.79377e-09	0	-2.74116e-09	2.57786e-09	0.99875	1
E091	Placenta	-8.0796e-09	0	-2.84852e-09	2.66892e-09	0.998766	1
E092	Fetal Stomach	-1.00822e-08	0	-3.99841e-09	3.10396e-09	0.999419	1
E102	Rectal Mucosa Donor 31	-1.02356e-08	0	-4.23673e-09	3.06065e-09	0.999587	1
E088	Fetal Lung	-9.88365e-09	0	-4.69141e-09	2.6491e-09	0.999905	1
E110	Stomach Mucosa	-9.58672e-09	0	-5.00569e-09	2.33726e-09	0.999979	1
E084	Fetal Intestine Large	-1.25028e-08	0	-7.40204e-09	2.60241e-09	0.999999	1
E085	Fetal Intestine Small	-1.35634e-08	0	-8.16371e-09	2.75495e-09	1	1

## Sheet: Alzheimer's disease
EID	name	Coefficient	CI_95_lower	CI_95_upper	Coefficient_std_error	Coefficient_P_value	FDR
E031	Primary B cells from cord blood	1.91982e-08	1.01881e-08	2.82083e-08	4.597e-09	1.48179e-05	0.00130398
E124	Monocytes-CD14+ RO01746 Primary Cells	2.37055e-08	1.06629e-08	3.67481e-08	6.6544e-09	0.00018375	0.0159863
E029	Primary monocytes from peripheral blood	2.63116e-08	1.06853e-08	4.1938e-08	7.97263e-09	0.000483008	0.0415387
E046	Primary Natural Killer cells from peripheral blood	1.66569e-08	5.75322e-09	2.75606e-08	5.56311e-09	0.00137595	0.116956
E030	Primary neutrophils from peripheral blood	1.58001e-08	3.98479e-09	2.76154e-08	6.02821e-09	0.00438331	0.368198
E051	Primary hematopoietic stem cells G-CSF-mobilized Male	1.65152e-08	3.2719e-09	2.97585e-08	6.75678e-09	0.0072579	0.602406
E032	Primary B cells from peripheral blood	6.80427e-09	1.17763e-09	1.24309e-08	2.87074e-09	0.0088888	0.728881
E063	Adipose Nuclei	7.85161e-09	1.28314e-09	1.44201e-08	3.35126e-09	0.00956769	0.774983
E077	Duodenum Mucosa	1.24928e-08	1.72144e-09	2.32642e-08	5.49561e-09	0.0115059	0.920471
E050	Primary hematopoietic stem cells G-CSF-mobilized Female	1.6875e-08	2.21359e-09	3.15365e-08	7.48033e-09	0.0120378	0.950984
E035	Primary hematopoietic stem cells	2.51428e-08	2.96924e-09	4.73163e-08	1.1313e-08	0.013126	1
E109	Small Intestine	1.28378e-08	1.10301e-09	2.45726e-08	5.98715e-09	0.0160073	1
E071	Brain Hippocampus Middle	6.1309e-09	2.13995e-10	1.20478e-08	3.01883e-09	0.0211332	1
E113	Spleen	2.65333e-08	0	5.36116e-08	1.38155e-08	0.0273946	1
E066	Liver	1.25112e-08	0	2.64884e-08	7.13122e-09	0.0396791	1
E062	Primary mononuclear cells from peripheral blood	5.9989e-09	0	1.27251e-08	3.43176e-09	0.0402274	1
E048	Primary T CD8+ memory cells from peripheral blood	3.88264e-09	0	8.71445e-09	2.46521e-09	0.0576311	1
E091	Placenta	8.37326e-09	0	1.95767e-08	5.71603e-09	0.0714778	1
E101	Rectal Mucosa Donor 29	1.1702e-08	0	2.78556e-08	8.24161e-09	0.0778225	1
E096	Lung	1.37098e-08	0	3.27462e-08	9.71245e-09	0.0790382	1
E047	Primary T CD8+ naive cells from peripheral blood	3.07821e-09	0	7.39368e-09	2.20177e-09	0.0810478	1
E106	Sigmoid Colon	6.99234e-09	0	1.77226e-08	5.47461e-09	0.100761	1
E075	Colonic Mucosa	1.64683e-08	0	4.30039e-08	1.35386e-08	0.111916	1
E080	Fetal Adrenal Gland	7.87923e-09	0	2.06327e-08	6.50688e-09	0.112966	1
E102	Rectal Mucosa Donor 31	9.62268e-09	0	2.5954e-08	8.33232e-09	0.124074	1
E129	Osteoblast Primary Cells	3.02961e-09	0	8.85177e-09	2.97049e-09	0.153887	1
E084	Fetal Intestine Large	8.17364e-09	0	2.39471e-08	8.04769e-09	0.154898	1
E085	Fetal Intestine Small	8.84834e-09	0	2.64072e-08	8.95861e-09	0.161652	1
E074	Brain Substantia Nigra	3.63142e-09	0	1.10486e-08	3.7843e-09	0.168628	1
E058	Foreskin Keratinocyte Primary Cells skin03	3.98596e-09	0	1.31523e-08	4.67672e-09	0.197025	1
E089	Fetal Muscle Trunk	1.13711e-08	0	3.78429e-08	1.3506e-08	0.199914	1
E068	Brain Anterior Caudate	2.86757e-09	0	9.75003e-09	3.51146e-09	0.20707	1
E110	Stomach Mucosa	3.84208e-09	0	1.36178e-08	4.98759e-09	0.220553	1
E125	NH-A Astrocytes Primary Cells	3.11636e-09	0	1.1457e-08	4.25542e-09	0.231985	1
E057	Foreskin Keratinocyte Primary Cells skin02	3.64565e-09	0	1.34456e-08	4.99995e-09	0.232959	1
E122	HUVEC Umbilical Vein Endothelial Primary Cells	4.55218e-09	0	1.82792e-08	7.00357e-09	0.257853	1
E078	Duodenum Smooth Muscle	2.32788e-09	0	1.03963e-08	4.11654e-09	0.285869	1
E098	Pancreas	6.63537e-09	0	3.05792e-08	1.22162e-08	0.29351	1
E069	Brain Cingulate Gyrus	1.88837e-09	0	8.94585e-09	3.60075e-09	0.299987	1
E073	Brain_Dorsolateral_Prefrontal_Cortex	2.151e-09	0	1.02773e-08	4.14608e-09	0.301949	1
E033	Primary T cells from cord blood	2.70766e-09	0	1.29552e-08	5.22836e-09	0.302271	1
E034	Primary T cells from peripheral blood	1.71464e-09	0	8.73681e-09	3.58274e-09	0.316118	1
E038	Primary T helper naive cells from peripheral blood 2	1.26903e-09	0	6.91636e-09	2.88129e-09	0.32981	1
E039	Primary T helper naive cells from peripheral blood 1	9.66035e-10	0	5.89895e-09	2.51679e-09	0.35055	1
E037	Primary T helper memory cells from peripheral blood 2	7.62005e-10	0	5.37253e-09	2.35231e-09	0.372992	1
E059	Foreskin Melanocyte Primary Cells skin01	1.3108e-09	0	1.02253e-08	4.5482e-09	0.386596	1
E086	Fetal Kidney	1.37992e-09	0	1.15737e-08	5.20091e-09	0.395381	1
E104	Right Atrium	1.25129e-09	0	1.04998e-08	4.71862e-09	0.395435	1
E042	Primary T helper 17 cells PMA-I stimulated	6.29952e-10	0	5.49932e-09	2.48437e-09	0.399915	1
E079	Esophagus	1.6803e-09	0	1.65005e-08	7.56134e-09	0.41207	1
E067	Brain Angular Gyrus	1.05415e-09	0	1.10301e-08	5.08977e-09	0.417961	1
E061	Foreskin Melanocyte Primary Cells skin03	4.90785e-10	0	5.71913e-09	2.66752e-09	0.427012	1
E055	Foreskin Fibroblast Primary Cells skin01	4.04237e-10	0	4.90769e-09	2.29768e-09	0.430173	1
E093	Fetal Thymus	5.72603e-10	0	7.57236e-09	3.5713e-09	0.436309	1
E043	Primary T helper cells from peripheral blood	2.1337e-10	0	4.68584e-09	2.28187e-09	0.462751	1
E127	NHEK-Epidermal Keratinocyte Primary Cells	3.4186e-10	0	7.51013e-09	3.65728e-09	0.462764	1
E099	Placenta Amnion	1.64137e-10	0	6.26292e-09	3.11162e-09	0.478966	1
E107	Skeletal Muscle Male	1.05311e-10	0	7.2179e-09	3.62887e-09	0.488424	1
E087	Pancreatic Islets	7.10377e-11	0	8.16753e-09	4.13086e-09	0.49314	1
E090	Fetal Muscle Leg	9.5708e-11	0	1.3285e-08	6.72924e-09	0.494326	1
E056	Foreskin Fibroblast Primary Cells skin02	1.6914e-11	0	6.03936e-09	3.07267e-09	0.497804	1
E072	Brain Inferior Temporal Lobe	-1.57665e-10	0	1.03527e-08	5.36244e-09	0.511728	1
E045	Primary T cells effector/memory enriched from peripheral blood	-1.53169e-10	0	6.9728e-09	3.6357e-09	0.516802	1
E094	Gastric	-4.35651e-10	0	1.78547e-08	9.3318e-09	0.518618	1
E041	Primary T helper cells PMA-I stimulated	-1.98156e-10	0	4.06163e-09	2.17336e-09	0.536323	1
E119	HMEC Mammary Epithelial Primary Cells	-4.94559e-10	0	7.45701e-09	4.05692e-09	0.548513	1
E040	Primary T helper memory cells from peripheral blood 1	-3.90323e-10	0	5.00428e-09	2.75235e-09	0.556387	1
E100	Psoas Muscle	-8.01358e-10	0	6.83125e-09	3.89419e-09	0.58152	1
E088	Fetal Lung	-9.14318e-10	0	5.65655e-09	3.35249e-09	0.607469	1
E108	Skeletal Muscle Female	-8.58777e-10	0	5.20009e-09	3.09126e-09	0.60942	1
E128	NHLF Lung Fibroblast Primary Cells	-1.24476e-09	0	5.78794e-09	3.58811e-09	0.635671	1
E044	Primary T regulatory cells from peripheral blood	-1.43836e-09	0	5.00338e-09	3.2866e-09	0.669178	1
E126	NHDF-Ad Adult Dermal Fibroblast Primary Cells	-2.25629e-09	0	6.93819e-09	4.69106e-09	0.684733	1
E112	Thymus	-2.57665e-09	0	7.53253e-09	5.15774e-09	0.691311	1
E028	Breast variant Human Mammary Epithelial Cells (vHMEC)	-1.74981e-09	0	3.73468e-09	2.79821e-09	0.734123	1
E097	Ovary	-2.95531e-09	0	4.42403e-09	3.76497e-09	0.783758	1
E027	Breast Myoepithelial Primary Cells	-2.13268e-09	0	2.91137e-09	2.57349e-09	0.796366	1
E092	Fetal Stomach	-5.30667e-09	0	6.36606e-09	5.95547e-09	0.813551	1
E095	Left Ventricle	-4.20064e-09	0	4.19506e-09	4.28352e-09	0.836618	1
E070	Brain Germinal Matrix	-1.0089e-08	0	8.01036e-09	9.23439e-09	0.862705	1
E076	Colon Smooth Muscle	-4.71384e-09	0	2.5786e-09	3.72063e-09	0.897413	1
E065	Aorta	-8.48566e-09	0	4.5109e-09	6.6309e-09	0.899677	1
E082	Fetal Brain Female	-7.27074e-09	0	2.88725e-09	5.18265e-09	0.919677	1
E105	Right Ventricle	-4.75376e-09	0	1.53249e-09	3.20727e-09	0.930854	1
E111	Stomach Smooth Muscle	-5.28449e-09	0	1.65265e-09	3.53935e-09	0.93229	1
E081	Fetal Brain Male	-9.77665e-09	0	2.40097e-09	6.21307e-09	0.942205	1
E103	Rectal Smooth Muscle	-9.44686e-09	0	1.87725e-09	5.7776e-09	0.948984	1
E083	Fetal Heart	-7.78552e-09	0	-1.60742e-09	3.15209e-09	0.993243	1

## Sheet: Body mass index
EID	name	Coefficient	CI_95_lower	CI_95_upper	Coefficient_std_error	Coefficient_P_value	FDR
E082	Fetal Brain Female	7.77686e-08	5.70673e-08	9.84699e-08	1.05619e-08	8.98307e-14	7.9051e-12
E081	Fetal Brain Male	6.37735e-08	4.58113e-08	8.17357e-08	9.1644e-09	1.71555e-12	1.49253e-10
E070	Brain Germinal Matrix	8.90773e-08	6.30947e-08	1.1506e-07	1.32564e-08	9.11401e-12	7.83805e-10
E073	Brain_Dorsolateral_Prefrontal_Cortex	6.48476e-08	4.52541e-08	8.44412e-08	9.99672e-09	4.38131e-11	3.72411e-09
E067	Brain Angular Gyrus	5.21971e-08	3.47039e-08	6.96902e-08	8.92507e-09	2.48217e-09	2.08502e-07
E072	Brain Inferior Temporal Lobe	5.11285e-08	3.2052e-08	7.0205e-08	9.73292e-09	7.47601e-08	6.20509e-06
E068	Brain Anterior Caudate	4.73447e-08	2.78612e-08	6.68282e-08	9.94055e-09	9.54692e-07	7.82847e-05
E069	Brain Cingulate Gyrus	4.3798e-08	2.41475e-08	6.34486e-08	1.00258e-08	6.25416e-06	0.000506587
E087	Pancreatic Islets	3.92301e-08	1.68019e-08	6.16583e-08	1.1443e-08	0.000303666	0.0242933
E074	Brain Substantia Nigra	2.87103e-08	1.15896e-08	4.58311e-08	8.73508e-09	0.000506691	0.0400286
E071	Brain Hippocampus Middle	3.00722e-08	1.16751e-08	4.84693e-08	9.38629e-09	0.000678036	0.0528868
E039	Primary T helper naive cells from peripheral blood 1	1.20677e-08	0	2.57174e-08	6.96413e-09	0.0415628	1
E046	Primary Natural Killer cells from peripheral blood	1.50616e-08	0	3.49889e-08	1.0167e-08	0.0692476	1
E043	Primary T helper cells from peripheral blood	9.5713e-09	0	2.24629e-08	6.57735e-09	0.0728082	1
E047	Primary T CD8+ naive cells from peripheral blood	1.0291e-08	0	2.43743e-08	7.18534e-09	0.0760397	1
E042	Primary T helper 17 cells PMA-I stimulated	9.8262e-09	0	2.47687e-08	7.62372e-09	0.0987167	1
E059	Foreskin Melanocyte Primary Cells skin01	1.44988e-08	0	3.89286e-08	1.24642e-08	0.122367	1
E045	Primary T cells effector/memory enriched from peripheral blood	9.53539e-09	0	2.59877e-08	8.39403e-09	0.127984	1
E038	Primary T helper naive cells from peripheral blood 2	8.22282e-09	0	2.24168e-08	7.24185e-09	0.128092	1
E112	Thymus	1.2891e-08	0	3.60047e-08	1.17927e-08	0.137167	1
E104	Right Atrium	1.2827e-08	0	3.62764e-08	1.19639e-08	0.141828	1
E041	Primary T helper cells PMA-I stimulated	6.78113e-09	0	1.9396e-08	6.43614e-09	0.146033	1
E048	Primary T CD8+ memory cells from peripheral blood	7.59741e-09	0	2.19699e-08	7.33288e-09	0.150083	1
E040	Primary T helper memory cells from peripheral blood 1	6.85606e-09	0	1.99128e-08	6.6616e-09	0.151695	1
E037	Primary T helper memory cells from peripheral blood 2	5.56027e-09	0	1.84277e-08	6.56502e-09	0.19851	1
E044	Primary T regulatory cells from peripheral blood	5.84582e-09	0	2.03224e-08	7.38602e-09	0.214335	1
E062	Primary mononuclear cells from peripheral blood	7.02874e-09	0	2.61007e-08	9.7306e-09	0.235045	1
E050	Primary hematopoietic stem cells G-CSF-mobilized Female	7.61743e-09	0	3.01782e-08	1.15106e-08	0.254057	1
E093	Fetal Thymus	6.35903e-09	0	2.55004e-08	9.76602e-09	0.257479	1
E051	Primary hematopoietic stem cells G-CSF-mobilized Male	7.33606e-09	0	3.07041e-08	1.19225e-08	0.269174	1
E034	Primary T cells from peripheral blood	4.87158e-09	0	2.2014e-08	8.74612e-09	0.288764	1
E035	Primary hematopoietic stem cells	6.29863e-09	0	3.26487e-08	1.34439e-08	0.319709	1
E027	Breast Myoepithelial Primary Cells	3.53623e-09	0	1.86309e-08	7.70137e-09	0.323057	1
E095	Left Ventricle	1.8951e-09	0	2.04679e-08	9.47593e-09	0.420744	1
E098	Pancreas	2.69674e-09	0	3.00913e-08	1.39768e-08	0.423502	1
E033	Primary T cells from cord blood	1.0192e-09	0	2.11657e-08	1.02788e-08	0.460507	1
E032	Primary B cells from peripheral blood	8.03375e-10	0	1.75643e-08	8.55147e-09	0.462576	1
E094	Gastric	1.27383e-09	0	2.98131e-08	1.45608e-08	0.465144	1
E105	Right Ventricle	7.57577e-10	0	1.77501e-08	8.66966e-09	0.465184	1
E061	Foreskin Melanocyte Primary Cells skin03	7.72788e-10	0	2.3689e-08	1.16919e-08	0.473651	1
E031	Primary B cells from cord blood	-7.66368e-10	0	2.01074e-08	1.06499e-08	0.528683	1
E113	Spleen	-1.06745e-09	0	2.75215e-08	1.45862e-08	0.52917	1
E089	Fetal Muscle Trunk	-1.18925e-09	0	2.22998e-08	1.19842e-08	0.539524	1
E100	Psoas Muscle	-1.34338e-09	0	1.91649e-08	1.04634e-08	0.551079	1
E030	Primary neutrophils from peripheral blood	-1.59904e-09	0	1.27352e-08	7.31338e-09	0.586537	1
E065	Aorta	-5.21533e-09	0	2.47419e-08	1.52843e-08	0.633531	1
E079	Esophagus	-8.31412e-09	0	2.05519e-08	1.47275e-08	0.713803	1
E108	Skeletal Muscle Female	-5.43489e-09	0	1.11898e-08	8.48197e-09	0.73916	1
E111	Stomach Smooth Muscle	-7.57707e-09	0	1.12058e-08	9.58312e-09	0.785431	1
E080	Fetal Adrenal Gland	-9.68695e-09	0	9.38947e-09	9.73286e-09	0.8402	1
E107	Skeletal Muscle Male	-8.87499e-09	0	8.47306e-09	8.85104e-09	0.841999	1
E124	Monocytes-CD14+ RO01746 Primary Cells	-7.68023e-09	0	7.31935e-09	7.65285e-09	0.842209	1
E097	Ovary	-1.00515e-08	0	9.51786e-09	9.98436e-09	0.842966	1
E125	NH-A Astrocytes Primary Cells	-1.27214e-08	0	9.69618e-09	1.14376e-08	0.866985	1
E109	Small Intestine	-1.66212e-08	0	1.16095e-08	1.44034e-08	0.875745	1
E096	Lung	-1.81963e-08	0	1.05837e-08	1.46837e-08	0.892368	1
E029	Primary monocytes from peripheral blood	-1.08837e-08	0	4.89513e-09	8.05041e-09	0.911803	1
E056	Foreskin Fibroblast Primary Cells skin02	-1.32565e-08	0	2.44618e-09	8.01159e-09	0.951004	1
E083	Fetal Heart	-1.24395e-08	0	2.03338e-09	7.38411e-09	0.95397	1
E055	Foreskin Fibroblast Primary Cells skin01	-1.47058e-08	0	1.52081e-09	8.27889e-09	0.962158	1
E075	Colonic Mucosa	-3.23385e-08	0	-2.4883e-09	1.52297e-08	0.983139	1
E103	Rectal Smooth Muscle	-2.53101e-08	0	-4.0733e-09	1.08351e-08	0.990253	1
E076	Colon Smooth Muscle	-1.9853e-08	0	-3.23965e-09	8.47618e-09	0.990415	1
E106	Sigmoid Colon	-2.91151e-08	0	-5.13042e-09	1.22371e-08	0.991326	1
E119	HMEC Mammary Epithelial Primary Cells	-2.93068e-08	0	-5.27852e-09	1.22593e-08	0.991589	1
E128	NHLF Lung Fibroblast Primary Cells	-2.99182e-08	0	-6.23077e-09	1.20854e-08	0.993349	1
E058	Foreskin Keratinocyte Primary Cells skin03	-2.23293e-08	0	-4.76517e-09	8.9613e-09	0.993644	1
E086	Fetal Kidney	-4.12552e-08	0	-9.94835e-09	1.59729e-08	0.9951	1
E078	Duodenum Smooth Muscle	-2.77821e-08	0	-6.80556e-09	1.07023e-08	0.995283	1
E122	HUVEC Umbilical Vein Endothelial Primary Cells	-3.06653e-08	0	-7.69464e-09	1.17197e-08	0.995559	1
E028	Breast variant Human Mammary Epithelial Cells (vHMEC)	-2.60414e-08	0	-7.02852e-09	9.70043e-09	0.996369	1
E057	Foreskin Keratinocyte Primary Cells skin02	-2.77953e-08	0	-7.86385e-09	1.01691e-08	0.996865	1
E127	NHEK-Epidermal Keratinocyte Primary Cells	-2.73214e-08	0	-7.73309e-09	9.99403e-09	0.996869	1
E099	Placenta Amnion	-2.79087e-08	0	-8.90117e-09	9.69771e-09	0.997998	1
E066	Liver	-2.16346e-08	0	-7.04679e-09	7.44276e-09	0.998174	1
E090	Fetal Muscle Leg	-2.7439e-08	0	-9.16921e-09	9.32135e-09	0.998378	1
E126	NHDF-Ad Adult Dermal Fibroblast Primary Cells	-3.05498e-08	0	-1.07455e-08	1.01042e-08	0.998751	1
E063	Adipose Nuclei	-2.83384e-08	0	-1.08959e-08	8.89924e-09	0.999275	1
E088	Fetal Lung	-3.836e-08	0	-1.58426e-08	1.14885e-08	0.99958	1
E129	Osteoblast Primary Cells	-3.42929e-08	0	-1.53366e-08	9.67161e-09	0.999804	1
E110	Stomach Mucosa	-3.73952e-08	0	-1.90326e-08	9.36865e-09	0.999967	1
E092	Fetal Stomach	-4.74584e-08	0	-2.41739e-08	1.18798e-08	0.999968	1
E101	Rectal Mucosa Donor 29	-4.80689e-08	0	-2.45463e-08	1.20013e-08	0.999969	1
E077	Duodenum Mucosa	-3.62992e-08	0	-1.87825e-08	8.93713e-09	0.999976	1
E084	Fetal Intestine Large	-3.90033e-08	0	-2.14164e-08	8.97289e-09	0.999993	1
E091	Placenta	-3.74586e-08	0	-2.05964e-08	8.60314e-09	0.999993	1
E085	Fetal Intestine Small	-4.24857e-08	0	-2.36757e-08	9.59697e-09	0.999995	1
E102	Rectal Mucosa Donor 31	-4.70718e-08	0	-2.71252e-08	1.01768e-08	0.999998	1

## Sheet: Autism spectrum disorder
EID	name	Coefficient	CI_95_lower	CI_95_upper	Coefficient_std_error	Coefficient_P_value	FDR
E070	Brain Germinal Matrix	2.02039e-07	1.18274e-07	2.85804e-07	4.27372e-08	1.13672e-06	0.000100031
E081	Fetal Brain Male	1.34201e-07	7.75588e-08	1.90842e-07	2.88988e-08	1.71024e-06	0.00014879
E082	Fetal Brain Female	1.34998e-07	7.4933e-08	1.95063e-07	3.06454e-08	5.28515e-06	0.000454523
E073	Brain_Dorsolateral_Prefrontal_Cortex	9.36678e-08	3.65341e-08	1.50801e-07	2.91498e-08	0.000656048	0.0557641
E072	Brain Inferior Temporal Lobe	8.29998e-08	2.95565e-08	1.36443e-07	2.7267e-08	0.00116739	0.0980611
E067	Brain Angular Gyrus	7.9099e-08	2.7546e-08	1.30652e-07	2.63025e-08	0.00131801	0.109395
E068	Brain Anterior Caudate	7.56085e-08	2.21101e-08	1.29107e-07	2.72951e-08	0.00280249	0.229804
E069	Brain Cingulate Gyrus	5.89111e-08	9.99629e-09	1.07826e-07	2.49565e-08	0.00912398	0.739043
E074	Brain Substantia Nigra	5.73694e-08	8.43634e-09	1.06302e-07	2.49658e-08	0.0107833	0.862664
E031	Primary B cells from cord blood	7.39587e-08	1.03988e-08	1.37519e-07	3.24285e-08	0.011284	0.891436
E043	Primary T helper cells from peripheral blood	4.77659e-08	6.52751e-09	8.90043e-08	2.104e-08	0.0115964	0.904521
E045	Primary T cells effector/memory enriched from peripheral blood	6.22427e-08	8.5018e-09	1.15984e-07	2.74188e-08	0.0116016	0.904521
E071	Brain Hippocampus Middle	5.3288e-08	6.89038e-09	9.96857e-08	2.36723e-08	0.0121904	0.926473
E038	Primary T helper naive cells from peripheral blood 2	5.16782e-08	6.01208e-09	9.73443e-08	2.3299e-08	0.0132761	0.995705
E042	Primary T helper 17 cells PMA-I stimulated	5.49605e-08	6.38758e-09	1.03534e-07	2.47821e-08	0.013286	0.995705
E062	Primary mononuclear cells from peripheral blood	6.09583e-08	3.10178e-09	1.18815e-07	2.95186e-08	0.0194578	1
E040	Primary T helper memory cells from peripheral blood 1	4.5239e-08	2.50557e-10	9.02274e-08	2.29533e-08	0.0243667	1
E030	Primary neutrophils from peripheral blood	5.05668e-08	2.07669e-10	1.00926e-07	2.56934e-08	0.0245293	1
E037	Primary T helper memory cells from peripheral blood 2	4.28888e-08	0	8.66088e-08	2.23061e-08	0.0272564	1
E033	Primary T cells from cord blood	6.93946e-08	0	1.40279e-07	3.61657e-08	0.0275053	1
E039	Primary T helper naive cells from peripheral blood 1	3.9197e-08	0	8.016e-08	2.08995e-08	0.0303621	1
E034	Primary T cells from peripheral blood	4.97799e-08	0	1.0202e-07	2.66533e-08	0.0309032	1
E041	Primary T helper cells PMA-I stimulated	3.78047e-08	0	7.78449e-08	2.04287e-08	0.0321157	1
E048	Primary T CD8+ memory cells from peripheral blood	4.18687e-08	0	8.86598e-08	2.3873e-08	0.0397317	1
E029	Primary monocytes from peripheral blood	5.13019e-08	0	1.09193e-07	2.95362e-08	0.0412012	1
E032	Primary B cells from peripheral blood	4.11034e-08	0	8.88205e-08	2.43455e-08	0.045673	1
E047	Primary T CD8+ naive cells from peripheral blood	3.68013e-08	0	8.1239e-08	2.26723e-08	0.052275	1
E087	Pancreatic Islets	4.79463e-08	0	1.08086e-07	3.06836e-08	0.0590727	1
E124	Monocytes-CD14+ RO01746 Primary Cells	4.2129e-08	0	9.51258e-08	2.70392e-08	0.0596078	1
E113	Spleen	5.06912e-08	0	1.24334e-07	3.7573e-08	0.0886463	1
E044	Primary T regulatory cells from peripheral blood	3.14791e-08	0	8.02436e-08	2.48798e-08	0.102891	1
E112	Thymus	4.41705e-08	0	1.14826e-07	3.60487e-08	0.110231	1
E035	Primary hematopoietic stem cells	5.18617e-08	0	1.36695e-07	4.32825e-08	0.115417	1
E093	Fetal Thymus	3.54738e-08	0	9.397e-08	2.9845e-08	0.117298	1
E080	Fetal Adrenal Gland	3.32658e-08	0	9.28106e-08	3.038e-08	0.13676	1
E046	Primary Natural Killer cells from peripheral blood	2.6134e-08	0	8.48762e-08	2.99705e-08	0.191607	1
E086	Fetal Kidney	3.23722e-08	0	1.40019e-07	5.49217e-08	0.277788	1
E100	Psoas Muscle	1.24683e-08	0	7.01329e-08	2.94207e-08	0.335858	1
E106	Sigmoid Colon	1.60923e-08	0	9.66858e-08	4.11191e-08	0.347766	1
E059	Foreskin Melanocyte Primary Cells skin01	1.06061e-08	0	8.22009e-08	3.6528e-08	0.385772	1
E107	Skeletal Muscle Male	4.29315e-09	0	6.06031e-08	2.87296e-08	0.440606	1
E109	Small Intestine	6.50433e-09	0	1.01858e-07	4.86498e-08	0.446821	1
E066	Liver	2.56821e-09	0	4.02421e-08	1.92214e-08	0.446855	1
E103	Rectal Smooth Muscle	4.46359e-09	0	7.38668e-08	3.54098e-08	0.449844	1
E122	HUVEC Umbilical Vein Endothelial Primary Cells	1.54633e-09	0	6.88959e-08	3.4362e-08	0.482053	1
E051	Primary hematopoietic stem cells G-CSF-mobilized Male	8.72672e-10	0	5.68694e-08	2.85698e-08	0.487816	1
E095	Left Ventricle	9.29429e-10	0	6.34746e-08	3.19108e-08	0.488382	1
E076	Colon Smooth Muscle	-9.34403e-10	0	4.81942e-08	2.50656e-08	0.514868	1
E079	Esophagus	-1.89489e-09	0	7.9873e-08	4.17183e-08	0.518114	1
E050	Primary hematopoietic stem cells G-CSF-mobilized Female	-1.36056e-09	0	4.99934e-08	2.6201e-08	0.520707	1
E098	Pancreas	-3.04301e-09	0	6.10894e-08	3.27206e-08	0.537048	1
E125	NH-A Astrocytes Primary Cells	-4.98988e-09	0	6.34684e-08	3.49277e-08	0.556801	1
E105	Right Ventricle	-4.7642e-09	0	5.03507e-08	2.81199e-08	0.567269	1
E101	Rectal Mucosa Donor 29	-8.25212e-09	0	7.16007e-08	4.07412e-08	0.580256	1
E092	Fetal Stomach	-8.34618e-09	0	6.53262e-08	3.7588e-08	0.58786	1
E078	Duodenum Smooth Muscle	-8.01251e-09	0	5.78154e-08	3.35856e-08	0.59428	1
E102	Rectal Mucosa Donor 31	-7.93858e-09	0	5.71779e-08	3.32227e-08	0.594428	1
E108	Skeletal Muscle Female	-7.22562e-09	0	4.395e-08	2.611e-08	0.609009	1
E056	Foreskin Fibroblast Primary Cells skin02	-7.23528e-09	0	3.8686e-08	2.34292e-08	0.621269	1
E027	Breast Myoepithelial Primary Cells	-7.41775e-09	0	3.92109e-08	2.37901e-08	0.622403	1
E075	Colonic Mucosa	-1.64327e-08	0	8.55961e-08	5.20555e-08	0.623876	1
E077	Duodenum Mucosa	-1.04609e-08	0	5.13062e-08	3.15139e-08	0.630035	1
E089	Fetal Muscle Trunk	-1.4666e-08	0	5.77684e-08	3.69563e-08	0.65426	1
E028	Breast variant Human Mammary Epithelial Cells (vHMEC)	-1.12532e-08	0	4.01008e-08	2.6201e-08	0.666219	1
E094	Gastric	-2.01167e-08	0	6.98701e-08	4.59116e-08	0.669365	1
E097	Ovary	-1.34593e-08	0	4.60805e-08	3.03774e-08	0.671142	1
E055	Foreskin Fibroblast Primary Cells skin01	-9.81415e-09	0	3.30519e-08	2.18704e-08	0.67319	1
E127	NHEK-Epidermal Keratinocyte Primary Cells	-1.62936e-08	0	4.20432e-08	2.97637e-08	0.707959	1
E061	Foreskin Melanocyte Primary Cells skin03	-1.19857e-08	0	3.09132e-08	2.18872e-08	0.708021	1
E104	Right Atrium	-2.33768e-08	0	5.07379e-08	3.78136e-08	0.731782	1
E111	Stomach Smooth Muscle	-2.03544e-08	0	3.85096e-08	3.00327e-08	0.751033	1
E128	NHLF Lung Fibroblast Primary Cells	-2.67815e-08	0	4.09013e-08	3.45321e-08	0.780994	1
E063	Adipose Nuclei	-2.22096e-08	0	3.21057e-08	2.77119e-08	0.788564	1
E058	Foreskin Keratinocyte Primary Cells skin03	-2.24263e-08	0	2.8048e-08	2.57522e-08	0.808082	1
E119	HMEC Mammary Epithelial Primary Cells	-3.01405e-08	0	3.67255e-08	3.41153e-08	0.811514	1
E083	Fetal Heart	-2.12743e-08	0	2.41849e-08	2.31935e-08	0.820495	1
E129	Osteoblast Primary Cells	-2.73508e-08	0	2.53892e-08	2.69082e-08	0.845292	1
E091	Placenta	-2.82696e-08	0	2.62047e-08	2.7793e-08	0.845459	1
E057	Foreskin Keratinocyte Primary Cells skin02	-3.54733e-08	0	2.94666e-08	3.31326e-08	0.857836	1
E096	Lung	-4.32276e-08	0	3.21587e-08	3.84624e-08	0.869471	1
E085	Fetal Intestine Small	-3.65576e-08	0	1.86995e-08	2.81924e-08	0.902636	1
E065	Aorta	-5.97569e-08	0	2.9547e-08	4.55632e-08	0.905158	1
E090	Fetal Muscle Leg	-4.14568e-08	0	1.95476e-08	3.11247e-08	0.908563	1
E099	Placenta Amnion	-3.56181e-08	0	1.05943e-08	2.35777e-08	0.934563	1
E088	Fetal Lung	-3.86041e-08	0	1.08201e-08	2.52164e-08	0.937104	1
E126	NHDF-Ad Adult Dermal Fibroblast Primary Cells	-5.8459e-08	0	4.55326e-09	3.21491e-08	0.965496	1
E110	Stomach Mucosa	-5.00129e-08	0	1.74768e-09	2.64085e-08	0.970876	1
E084	Fetal Intestine Large	-5.1526e-08	0	3.79289e-10	2.64823e-08	0.974153	1

## Sheet: ADHD
EID	name	Coefficient	CI_95_lower	CI_95_upper	Coefficient_std_error	Coefficient_P_value	FDR
E081	Fetal Brain Male	1.80314e-07	1.22681e-07	2.37946e-07	2.94045e-08	4.33431e-10	3.81419e-08
E082	Fetal Brain Female	1.68897e-07	1.11649e-07	2.26146e-07	2.92084e-08	3.68045e-09	3.20199e-07
E070	Brain Germinal Matrix	2.04833e-07	1.21536e-07	2.8813e-07	4.24983e-08	7.18529e-07	6.17935e-05
E068	Brain Anterior Caudate	8.28667e-08	3.75699e-08	1.28163e-07	2.31106e-08	0.000168115	0.0142898
E073	Brain_Dorsolateral_Prefrontal_Cortex	8.63525e-08	3.63403e-08	1.36365e-07	2.55165e-08	0.000356945	0.0299834
E072	Brain Inferior Temporal Lobe	6.30575e-08	1.99385e-08	1.06176e-07	2.19995e-08	0.00207639	0.17234
E067	Brain Angular Gyrus	6.08183e-08	1.90453e-08	1.02591e-07	2.13128e-08	0.0021613	0.177226
E069	Brain Cingulate Gyrus	4.88371e-08	8.11016e-09	8.9564e-08	2.0779e-08	0.00937902	0.759701
E074	Brain Substantia Nigra	4.42458e-08	3.96239e-09	8.45292e-08	2.05528e-08	0.0156675	1
E071	Brain Hippocampus Middle	4.22953e-08	3.53284e-09	8.10577e-08	1.97767e-08	0.0162326	1
E059	Foreskin Melanocyte Primary Cells skin01	7.24672e-08	0	1.47438e-07	3.82503e-08	0.0290759	1
E050	Primary hematopoietic stem cells G-CSF-mobilized Female	4.10503e-08	0	8.63536e-08	2.31139e-08	0.0378662	1
E035	Primary hematopoietic stem cells	5.98292e-08	0	1.30889e-07	3.62549e-08	0.0494472	1
E033	Primary T cells from cord blood	5.40788e-08	0	1.24528e-07	3.59437e-08	0.0662208	1
E051	Primary hematopoietic stem cells G-CSF-mobilized Male	3.64383e-08	0	8.44311e-08	2.44861e-08	0.0683594	1
E087	Pancreatic Islets	3.87765e-08	0	9.24218e-08	2.73701e-08	0.0782787	1
E045	Primary T cells effector/memory enriched from peripheral blood	4.25264e-08	0	1.02328e-07	3.05112e-08	0.0816895	1
E038	Primary T helper naive cells from peripheral blood 2	3.3055e-08	0	8.30192e-08	2.5492e-08	0.0973703	1
E105	Right Ventricle	2.82593e-08	0	7.14888e-08	2.20559e-08	0.100052	1
E080	Fetal Adrenal Gland	3.3393e-08	0	8.62961e-08	2.69913e-08	0.108011	1
E044	Primary T regulatory cells from peripheral blood	3.38591e-08	0	8.80643e-08	2.76557e-08	0.110418	1
E039	Primary T helper naive cells from peripheral blood 1	2.74539e-08	0	7.32927e-08	2.33872e-08	0.12022	1
E043	Primary T helper cells from peripheral blood	2.73858e-08	0	7.43636e-08	2.39682e-08	0.126605	1
E041	Primary T helper cells PMA-I stimulated	2.50715e-08	0	6.87481e-08	2.2284e-08	0.130276	1
E062	Primary mononuclear cells from peripheral blood	3.13589e-08	0	8.98435e-08	2.98391e-08	0.146645	1
E048	Primary T CD8+ memory cells from peripheral blood	2.61299e-08	0	7.83081e-08	2.66215e-08	0.163165	1
E109	Small Intestine	3.73424e-08	0	1.15861e-07	4.00605e-08	0.175629	1
E042	Primary T helper 17 cells PMA-I stimulated	2.47753e-08	0	7.847e-08	2.73953e-08	0.182902	1
E096	Lung	3.08474e-08	0	1.01196e-07	3.5892e-08	0.195046	1
E030	Primary neutrophils from peripheral blood	2.07035e-08	0	6.91681e-08	2.47268e-08	0.201215	1
E106	Sigmoid Colon	2.54907e-08	0	8.92298e-08	3.25199e-08	0.216564	1
E112	Thymus	2.51024e-08	0	9.6208e-08	3.62784e-08	0.244488	1
E103	Rectal Smooth Muscle	2.09831e-08	0	8.3193e-08	3.17398e-08	0.254275	1
E040	Primary T helper memory cells from peripheral blood 1	1.69921e-08	0	6.76987e-08	2.58707e-08	0.255652	1
E100	Psoas Muscle	1.76122e-08	0	7.04273e-08	2.69465e-08	0.256685	1
E047	Primary T CD8+ naive cells from peripheral blood	1.49893e-08	0	6.07016e-08	2.33226e-08	0.260212	1
E037	Primary T helper memory cells from peripheral blood 2	1.62609e-08	0	6.65219e-08	2.56433e-08	0.263001	1
E061	Foreskin Melanocyte Primary Cells skin03	1.1965e-08	0	6.05498e-08	2.47881e-08	0.314657	1
E034	Primary T cells from peripheral blood	1.54865e-08	0	7.84504e-08	3.21244e-08	0.314875	1
E113	Spleen	1.98535e-08	0	1.02573e-07	4.22038e-08	0.319028	1
E107	Skeletal Muscle Male	9.98767e-09	0	5.96223e-08	2.53238e-08	0.346643	1
E122	HUVEC Umbilical Vein Endothelial Primary Cells	1.10211e-08	0	7.80346e-08	3.41905e-08	0.373596	1
E029	Primary monocytes from peripheral blood	7.6794e-09	0	5.76696e-08	2.55052e-08	0.381672	1
E104	Right Atrium	8.37965e-09	0	7.50622e-08	3.40217e-08	0.402724	1
E031	Primary B cells from cord blood	8.61213e-09	0	7.81641e-08	3.54857e-08	0.404122	1
E124	Monocytes-CD14+ RO01746 Primary Cells	5.2561e-09	0	5.02011e-08	2.29311e-08	0.409352	1
E056	Foreskin Fibroblast Primary Cells skin02	3.77271e-09	0	4.62382e-08	2.16661e-08	0.430882	1
E108	Skeletal Muscle Female	3.78203e-09	0	4.8189e-08	2.26566e-08	0.433713	1
E095	Left Ventricle	3.9524e-09	0	5.76566e-08	2.74001e-08	0.442653	1
E032	Primary B cells from peripheral blood	-7.60942e-10	0	4.90492e-08	2.54134e-08	0.511944	1
E093	Fetal Thymus	-1.41201e-09	0	5.30997e-08	2.78121e-08	0.520245	1
E065	Aorta	-4.95783e-09	0	7.76229e-08	4.2133e-08	0.546836	1
E063	Adipose Nuclei	-3.01991e-09	0	4.49386e-08	2.44686e-08	0.549113	1
E077	Duodenum Mucosa	-3.40631e-09	0	4.84117e-08	2.64377e-08	0.551259	1
E078	Duodenum Smooth Muscle	-3.9924e-09	0	5.08958e-08	2.80042e-08	0.556683	1
E027	Breast Myoepithelial Primary Cells	-6.1753e-09	0	3.22478e-08	1.96036e-08	0.623622	1
E046	Primary Natural Killer cells from peripheral blood	-1.0975e-08	0	4.96828e-08	3.09479e-08	0.638566	1
E094	Gastric	-1.65775e-08	0	6.66919e-08	4.24844e-08	0.651806	1
E076	Colon Smooth Muscle	-8.9836e-09	0	3.56519e-08	2.27732e-08	0.653387	1
E111	Stomach Smooth Muscle	-9.1438e-09	0	3.49292e-08	2.24862e-08	0.657864	1
E089	Fetal Muscle Trunk	-1.85822e-08	0	4.28117e-08	3.13234e-08	0.723489	1
E097	Ovary	-1.81822e-08	0	3.39721e-08	2.66093e-08	0.752792	1
E098	Pancreas	-2.17653e-08	0	3.90324e-08	3.10193e-08	0.758558	1
E086	Fetal Kidney	-3.32319e-08	0	5.89617e-08	4.70376e-08	0.760061	1
E090	Fetal Muscle Leg	-1.99616e-08	0	3.35212e-08	2.72871e-08	0.767775	1
E075	Colonic Mucosa	-3.3787e-08	0	5.62314e-08	4.59278e-08	0.76903	1
E055	Foreskin Fibroblast Primary Cells skin01	-1.7198e-08	0	2.41054e-08	2.10732e-08	0.792781	1
E119	HMEC Mammary Epithelial Primary Cells	-2.73151e-08	0	3.4222e-08	3.13964e-08	0.807851	1
E102	Rectal Mucosa Donor 31	-2.58793e-08	0	2.97782e-08	2.83967e-08	0.818945	1
E126	NHDF-Ad Adult Dermal Fibroblast Primary Cells	-2.74159e-08	0	2.85273e-08	2.85424e-08	0.831606	1
E125	NH-A Astrocytes Primary Cells	-2.845e-08	0	2.77101e-08	2.86531e-08	0.839623	1
E101	Rectal Mucosa Donor 29	-3.32332e-08	0	3.11418e-08	3.28444e-08	0.844192	1
E088	Fetal Lung	-2.83281e-08	0	2.60697e-08	2.77539e-08	0.846298	1
E091	Placenta	-2.99067e-08	0	2.74555e-08	2.92664e-08	0.846581	1
E079	Esophagus	-4.15584e-08	0	3.08423e-08	3.69391e-08	0.869716	1
E128	NHLF Lung Fibroblast Primary Cells	-3.84441e-08	0	2.28697e-08	3.12825e-08	0.890451	1
E085	Fetal Intestine Small	-3.18786e-08	0	1.82559e-08	2.55788e-08	0.893671	1
E083	Fetal Heart	-2.68108e-08	0	1.33403e-08	2.04853e-08	0.904697	1
E127	NHEK-Epidermal Keratinocyte Primary Cells	-4.22603e-08	0	1.65298e-08	2.9995e-08	0.92057	1
E066	Liver	-2.97387e-08	0	7.29756e-09	1.8896e-08	0.942234	1
E058	Foreskin Keratinocyte Primary Cells skin03	-4.18442e-08	0	7.89337e-09	2.53763e-08	0.950421	1
E057	Foreskin Keratinocyte Primary Cells skin02	-5.14376e-08	0	8.18093e-09	3.04176e-08	0.954586	1
E084	Fetal Intestine Large	-4.7497e-08	0	3.47659e-09	2.6007e-08	0.966099	1
E110	Stomach Mucosa	-4.45368e-08	0	2.79489e-09	2.41488e-08	0.967428	1
E092	Fetal Stomach	-5.89588e-08	0	-1.00832e-09	2.95666e-08	0.97693	1
E129	Osteoblast Primary Cells	-5.54508e-08	0	-3.07116e-09	2.67243e-08	0.981003	1
E028	Breast variant Human Mammary Epithelial Cells (vHMEC)	-4.80675e-08	0	-3.78377e-09	2.25937e-08	0.983309	1
E099	Placenta Amnion	-7.97134e-08	0	-3.39431e-08	2.33522e-08	0.999679	1

## Sheet: Rheumatoid arthritis
EID	name	Coefficient	CI_95_lower	CI_95_upper	Coefficient_std_error	Coefficient_P_value	FDR
E041	Primary T helper cells PMA-I stimulated	1.46368e-07	9.64236e-08	1.96312e-07	2.54818e-08	4.62275e-09	4.06802e-07
E038	Primary T helper naive cells from peripheral blood 2	1.54173e-07	9.95821e-08	2.08763e-07	2.78524e-08	1.55301e-08	1.35112e-06
E042	Primary T helper 17 cells PMA-I stimulated	1.98966e-07	1.27841e-07	2.7009e-07	3.62879e-08	2.09114e-08	1.79838e-06
E037	Primary T helper memory cells from peripheral blood 2	1.60694e-07	1.02602e-07	2.18786e-07	2.96387e-08	2.9506e-08	2.50801e-06
E043	Primary T helper cells from peripheral blood	1.4224e-07	9.06502e-08	1.93829e-07	2.63211e-08	3.25826e-08	2.73694e-06
E062	Primary mononuclear cells from peripheral blood	1.61686e-07	1.02265e-07	2.21107e-07	3.03166e-08	4.82349e-08	4.0035e-06
E048	Primary T CD8+ memory cells from peripheral blood	1.55126e-07	9.78378e-08	2.12414e-07	2.92286e-08	5.56188e-08	4.56074e-06
E044	Primary T regulatory cells from peripheral blood	1.88925e-07	1.18735e-07	2.59114e-07	3.58109e-08	6.61552e-08	5.35857e-06
E040	Primary T helper memory cells from peripheral blood 1	1.4755e-07	9.23687e-08	2.02731e-07	2.81537e-08	7.99082e-08	6.39265e-06
E047	Primary T CD8+ naive cells from peripheral blood	1.25442e-07	7.75312e-08	1.73352e-07	2.44441e-08	1.43507e-07	1.1337e-05
E045	Primary T cells effector/memory enriched from peripheral blood	1.75212e-07	1.06677e-07	2.43748e-07	3.49671e-08	2.71053e-07	2.11421e-05
E039	Primary T helper naive cells from peripheral blood 1	1.23327e-07	7.35127e-08	1.7314e-07	2.54152e-08	6.09672e-07	4.69447e-05
E046	Primary Natural Killer cells from peripheral blood	1.61934e-07	9.55785e-08	2.28291e-07	3.38551e-08	8.6279e-07	6.55721e-05
E034	Primary T cells from peripheral blood	1.63625e-07	9.62952e-08	2.30954e-07	3.43518e-08	9.5269e-07	7.14517e-05
E032	Primary B cells from peripheral blood	1.65613e-07	9.71305e-08	2.34095e-07	3.49399e-08	1.06896e-06	7.91033e-05
E033	Primary T cells from cord blood	1.97642e-07	1.14612e-07	2.80673e-07	4.23625e-08	1.53929e-06	0.000112368
E031	Primary B cells from cord blood	1.85363e-07	9.23855e-08	2.7834e-07	4.74373e-08	4.66228e-05	0.00335684
E093	Fetal Thymus	1.31396e-07	6.05939e-08	2.02198e-07	3.61236e-08	0.000137699	0.00977661
E112	Thymus	1.5446e-07	5.27779e-08	2.56142e-07	5.18786e-08	0.00145383	0.101768
E050	Primary hematopoietic stem cells G-CSF-mobilized Female	5.22542e-08	8.91526e-09	9.55932e-08	2.21117e-08	0.00905915	0.625082
E106	Sigmoid Colon	9.76799e-08	1.27048e-08	1.82655e-07	4.33547e-08	0.0121282	0.824717
E035	Primary hematopoietic stem cells	8.8008e-08	9.02352e-09	1.66992e-07	4.02982e-08	0.0144841	0.970435
E051	Primary hematopoietic stem cells G-CSF-mobilized Male	5.02361e-08	2.28515e-09	9.81871e-08	2.44648e-08	0.0200166	1
E124	Monocytes-CD14+ RO01746 Primary Cells	5.55796e-08	0	1.14754e-07	3.01912e-08	0.0328169	1
E101	Rectal Mucosa Donor 29	6.69289e-08	0	1.44886e-07	3.97742e-08	0.0462146	1
E077	Duodenum Mucosa	5.2563e-08	0	1.15087e-07	3.19002e-08	0.0497038	1
E029	Primary monocytes from peripheral blood	5.34677e-08	0	1.17804e-07	3.28245e-08	0.0516675	1
E030	Primary neutrophils from peripheral blood	5.13155e-08	0	1.13924e-07	3.19431e-08	0.0540854	1
E063	Adipose Nuclei	3.99566e-08	0	9.13799e-08	2.62364e-08	0.0638862	1
E109	Small Intestine	6.84469e-08	0	1.63498e-07	4.84954e-08	0.0790618	1
E113	Spleen	5.35165e-08	0	1.33156e-07	4.06325e-08	0.0939049	1
E075	Colonic Mucosa	3.30641e-08	0	1.3311e-07	5.10441e-08	0.258571	1
E110	Stomach Mucosa	1.33977e-08	0	6.70203e-08	2.73585e-08	0.312171	1
E102	Rectal Mucosa Donor 31	4.6513e-09	0	7.0849e-08	3.37743e-08	0.445232	1
E066	Liver	2.0289e-09	0	4.07449e-08	1.97531e-08	0.459095	1
E091	Placenta	2.29294e-10	0	5.51587e-08	2.80252e-08	0.496736	1
E087	Pancreatic Islets	-5.70808e-09	0	5.23671e-08	2.96302e-08	0.576381	1
E080	Fetal Adrenal Gland	-2.1168e-08	0	3.01774e-08	2.61966e-08	0.790467	1
E078	Duodenum Smooth Muscle	-2.931e-08	0	3.02424e-08	3.03839e-08	0.832642	1
E085	Fetal Intestine Small	-2.81697e-08	0	2.79513e-08	2.86331e-08	0.837397	1
E096	Lung	-4.5196e-08	0	3.21788e-08	3.94769e-08	0.873868	1
E094	Gastric	-6.08669e-08	0	3.66452e-08	4.97511e-08	0.889416	1
E104	Right Atrium	-4.90794e-08	0	2.87508e-08	3.97093e-08	0.891765	1
E090	Fetal Muscle Leg	-3.89581e-08	0	2.25067e-08	3.13596e-08	0.892937	1
E089	Fetal Muscle Trunk	-4.70045e-08	0	2.69849e-08	3.77497e-08	0.893464	1
E083	Fetal Heart	-2.1912e-08	0	1.17994e-08	1.71997e-08	0.898664	1
E129	Osteoblast Primary Cells	-3.3824e-08	0	1.78588e-08	2.63688e-08	0.900207	1
E059	Foreskin Melanocyte Primary Cells skin01	-5.07721e-08	0	2.66917e-08	3.95223e-08	0.900542	1
E084	Fetal Intestine Large	-3.54636e-08	0	1.69787e-08	2.67563e-08	0.907486	1
E076	Colon Smooth Muscle	-3.0706e-08	0	1.23243e-08	2.19542e-08	0.919039	1
E099	Placenta Amnion	-3.25636e-08	0	1.29608e-08	2.32267e-08	0.919541	1
E095	Left Ventricle	-4.22434e-08	0	1.67071e-08	3.00768e-08	0.919918	1
E061	Foreskin Melanocyte Primary Cells skin03	-3.38431e-08	0	1.27398e-08	2.37668e-08	0.922772	1
E082	Fetal Brain Female	-3.85418e-08	0	1.17759e-08	2.56723e-08	0.933361	1
E027	Breast Myoepithelial Primary Cells	-2.71285e-08	0	7.49396e-09	1.76645e-08	0.937702	1
E105	Right Ventricle	-3.88145e-08	0	8.76144e-09	2.42734e-08	0.945096	1
E098	Pancreas	-6.2852e-08	0	1.28306e-08	3.86136e-08	0.948208	1
E092	Fetal Stomach	-4.94505e-08	0	7.59614e-09	2.91054e-08	0.955342	1
E103	Rectal Smooth Muscle	-6.01546e-08	0	4.89215e-09	3.31871e-08	0.965052	1
E088	Fetal Lung	-4.58534e-08	0	3.35945e-09	2.51086e-08	0.96609	1
E065	Aorta	-6.96129e-08	0	4.06835e-09	3.75925e-08	0.967971	1
E127	NHEK-Epidermal Keratinocyte Primary Cells	-6.09407e-08	0	1.32067e-09	3.1766e-08	0.972471	1
E074	Brain Substantia Nigra	-3.52883e-08	0	6.52948e-10	1.83374e-08	0.972847	1
E081	Fetal Brain Male	-4.97523e-08	0	-1.95727e-10	2.5284e-08	0.975451	1
E055	Foreskin Fibroblast Primary Cells skin01	-4.30998e-08	0	-1.98193e-09	2.09785e-08	0.980035	1
E126	NHDF-Ad Adult Dermal Fibroblast Primary Cells	-6.19802e-08	0	-3.1015e-09	3.00402e-08	0.980455	1
E128	NHLF Lung Fibroblast Primary Cells	-6.7279e-08	0	-4.0866e-09	3.2241e-08	0.981545	1
E086	Fetal Kidney	-1.05349e-07	0	-6.50105e-09	5.04325e-08	0.981642	1
E056	Foreskin Fibroblast Primary Cells skin02	-4.40761e-08	0	-2.79208e-09	2.10633e-08	0.981806	1
E079	Esophagus	-7.82398e-08	0	-5.44404e-09	3.71407e-08	0.982423	1
E058	Foreskin Keratinocyte Primary Cells skin03	-6.10065e-08	0	-5.48817e-09	2.83257e-08	0.98437	1
E100	Psoas Muscle	-5.75603e-08	0	-5.35341e-09	2.66362e-08	0.984652	1
E070	Brain Germinal Matrix	-6.83435e-08	0	-6.75675e-09	3.14218e-08	0.985186	1
E057	Foreskin Keratinocyte Primary Cells skin02	-7.19549e-08	0	-7.185e-09	3.30459e-08	0.985276	1
E107	Skeletal Muscle Male	-4.83009e-08	0	-4.99767e-09	2.20935e-08	0.9856	1
E097	Ovary	-5.89803e-08	0	-6.29145e-09	2.68821e-08	0.985884	1
E071	Brain Hippocampus Middle	-4.01522e-08	0	-6.23436e-09	1.7305e-08	0.989837	1
E067	Brain Angular Gyrus	-4.895e-08	0	-9.52553e-09	2.01145e-08	0.992525	1
E068	Brain Anterior Caudate	-5.2663e-08	0	-1.21493e-08	2.06703e-08	0.994579	1
E111	Stomach Smooth Muscle	-5.8211e-08	0	-1.35833e-08	2.27692e-08	0.994714	1
E108	Skeletal Muscle Female	-5.07976e-08	0	-1.18605e-08	1.98659e-08	0.994721	1
E069	Brain Cingulate Gyrus	-5.07227e-08	0	-1.22634e-08	1.9622e-08	0.995131	1
E072	Brain Inferior Temporal Lobe	-5.39369e-08	0	-1.39684e-08	2.03921e-08	0.995915	1
E073	Brain_Dorsolateral_Prefrontal_Cortex	-6.72461e-08	0	-1.90076e-08	2.46115e-08	0.996855	1
E119	HMEC Mammary Epithelial Primary Cells	-9.11451e-08	0	-2.62292e-08	3.31204e-08	0.997038	1
E028	Breast variant Human Mammary Epithelial Cells (vHMEC)	-6.9619e-08	0	-2.02755e-08	2.51753e-08	0.997157	1
E122	HUVEC Umbilical Vein Endothelial Primary Cells	-9.67833e-08	0	-2.93983e-08	3.43801e-08	0.997562	1
E125	NH-A Astrocytes Primary Cells	-9.82831e-08	0	-4.0708e-08	2.9375e-08	0.99959	1
