# Supplementary material for: Genetic variants associated with psychiatric disorders are enriched at epigenetically active sites in lymphoid cells
Source: Nat Commun. 2022 Oct 15;13:6102. doi: 10.1038/s41467-022-33885-7 (PMC9569335; doi:10.1038/s41467-022-33885-7)
Supplement: Supplementary file 5 — Supplementary Data 2 [file 41467_2022_33885_MOESM5_ESM.xlsx]

## Sheet: trans-risk (crossdisorder)
gene	symbol
ENSG00000136631	VPS45
ENSG00000184588	PDE4B
ENSG00000270316	NA
ENSG00000282772	NA
ENSG00000166275	BORCS7
ENSG00000149564	ESAM
ENSG00000255045	NA
ENSG00000254842	NA
ENSG00000080854	IGSF9B
ENSG00000110497	AMBRA1
ENSG00000244313	NA
ENSG00000265014	MIR3160-1
ENSG00000174437	ATP2A2
ENSG00000090975	PITPNM2
ENSG00000051825	MPHOSPH9
ENSG00000280120	NA
ENSG00000182199	SHMT2
ENSG00000185046	ANKS1B
ENSG00000258039	LOC101928937
ENSG00000184226	PCDH9
ENSG00000100711	ZFYVE21
ENSG00000269910	NA
ENSG00000088808	PPP1R13B
ENSG00000253096	NA
ENSG00000151322	NPAS3
ENSG00000127152	BCL11B
ENSG00000175779	LINC02694
ENSG00000259747	NA
ENSG00000176371	ZSCAN2
ENSG00000140564	FURIN
ENSG00000200677	NA
ENSG00000149932	TMEM219
ENSG00000149929	HIRIP3
ENSG00000149930	TAOK2
ENSG00000171962	DRC3
ENSG00000175662	TOM1L2
ENSG00000230273	NA
ENSG00000232344	LOC100419436
ENSG00000141034	GID4
ENSG00000141564	RPTOR
ENSG00000089639	GMIP
ENSG00000105717	PBX4
ENSG00000213104	NA
ENSG00000115524	SF3B1
ENSG00000202434	NA
ENSG00000115520	COQ10B
ENSG00000115540	MOB4
ENSG00000144381	HSPD1
ENSG00000115896	PLCL1
ENSG00000178074	C2orf69
ENSG00000232732	NA
ENSG00000196141	SPATS2L
ENSG00000201649	RNY4P34
ENSG00000171174	RBKS
ENSG00000168763	CNNM3
ENSG00000264157	MIR3127
ENSG00000168758	SEMA4C
ENSG00000163126	ANKRD23
ENSG00000088970	KIZ
ENSG00000101445	PPP1R16B
ENSG00000100346	CACNA1I
ENSG00000100393	EP300
ENSG00000231993	NA
ENSG00000100395	L3MBTL2
ENSG00000100207	TCF20
ENSG00000226450	CYP2D8P
ENSG00000118007	STAG1
ENSG00000240695	NA
ENSG00000114416	FXR1
ENSG00000205981	DNAJC19
ENSG00000114841	DNAH1
ENSG00000014824	SLC30A9
ENSG00000120733	KDM3B
ENSG00000164574	GALNT10
ENSG00000271108	KATNBL1P5
ENSG00000235733	NA
ENSG00000124564	SLC17A3
ENSG00000026950	BTN3A1
ENSG00000186470	BTN3A2
ENSG00000276368	H2AC14
ENSG00000233822	H2BC15
ENSG00000217862	NA
ENSG00000184357	H1-5
ENSG00000217646	H2BC16P
ENSG00000275126	H4C13
ENSG00000158691	ZSCAN12
ENSG00000135250	SRPK2
ENSG00000244490	NA
ENSG00000201179	RNU6-1322P
ENSG00000184903	IMMP2L
ENSG00000002822	MAD1L1
ENSG00000120915	EPHX2
ENSG00000234770	NA
ENSG00000156735	BAG4
ENSG00000175324	LSM1
ENSG00000248585	NA
ENSG00000085788	DDHD2
ENSG00000147535	PLPP5
ENSG00000165046	LETM2

## Sheet: schizophrenia
gene	symbol
ENSG00000136631	VPS45
ENSG00000054282	SDCCAG8
ENSG00000142599	RERE
ENSG00000232912	NA
ENSG00000270316	NA
ENSG00000282772	NA
ENSG00000166275	BORCS7
ENSG00000149564	ESAM
ENSG00000255045	NA
ENSG00000254842	NA
ENSG00000080854	IGSF9B
ENSG00000149091	DGKZ
ENSG00000110497	AMBRA1
ENSG00000244313	NA
ENSG00000174437	ATP2A2
ENSG00000090975	PITPNM2
ENSG00000051825	MPHOSPH9
ENSG00000280120	NA
ENSG00000166170	BAG5
ENSG00000256053	COA8
ENSG00000201184	RNU4-68P
ENSG00000256500	NA
ENSG00000127152	BCL11B
ENSG00000189136	UBE2Q2P1
ENSG00000259244	NA
ENSG00000176371	ZSCAN2
ENSG00000140564	FURIN
ENSG00000200677	NA
ENSG00000149932	TMEM219
ENSG00000072736	NFATC3
ENSG00000261864	NA
ENSG00000103067	ESRP2
ENSG00000212445	NA
ENSG00000171962	DRC3
ENSG00000232344	LOC100419436
ENSG00000141034	GID4
ENSG00000091536	MYO15A
ENSG00000108591	DRG2
ENSG00000070366	SMG6
ENSG00000265777	RN7SL624P
ENSG00000267712	LINC01539
ENSG00000206129	LOC642484
ENSG00000197933	ZNF823
ENSG00000105705	SUGP1
ENSG00000129933	MAU2
ENSG00000167491	GATAD2A
ENSG00000144290	SLC4A10
ENSG00000213104	NA
ENSG00000115524	SF3B1
ENSG00000202434	NA
ENSG00000115520	COQ10B
ENSG00000115540	MOB4
ENSG00000144381	HSPD1
ENSG00000115896	PLCL1
ENSG00000178074	C2orf69
ENSG00000162972	MAIP1
ENSG00000162971	TYW5
ENSG00000036257	CUL3
ENSG00000228446	NA
ENSG00000204120	GIGYF2
ENSG00000213055	EEF1B2P7
ENSG00000101445	PPP1R16B
ENSG00000125534	PPDPF
ENSG00000100346	CACNA1I
ENSG00000100393	EP300
ENSG00000231993	NA
ENSG00000100395	L3MBTL2
ENSG00000100207	TCF20
ENSG00000226450	CYP2D8P
ENSG00000118007	STAG1
ENSG00000244101	HMGN1P10
ENSG00000114416	FXR1
ENSG00000205981	DNAJC19
ENSG00000168016	TRANK1
ENSG00000279727	LINC02033
ENSG00000114841	DNAH1
ENSG00000109572	CLCN3
ENSG00000164574	GALNT10
ENSG00000118689	FOXO3
ENSG00000079691	CARMIL1
ENSG00000207490	RNU6-987P
ENSG00000124564	SLC17A3
ENSG00000026950	BTN3A1
ENSG00000186470	BTN3A2
ENSG00000276368	H2AC14
ENSG00000233822	H2BC15
ENSG00000217862	NA
ENSG00000184357	H1-5
ENSG00000217646	H2BC16P
ENSG00000275126	H4C13
ENSG00000235109	ZSCAN31
ENSG00000189298	ZKSCAN3
ENSG00000030110	BAK1
ENSG00000276746	NA
ENSG00000135250	SRPK2
ENSG00000244490	NA
ENSG00000184903	IMMP2L
ENSG00000002822	MAD1L1
ENSG00000173295	FAM86B3P
ENSG00000253981	ALG1L13P

## Sheet: depression
gene	symbol
ENSG00000120334	CENPL
ENSG00000117593	DARS2
ENSG00000270084	NA
ENSG00000185278	ZBTB37
ENSG00000234741	GAS5
ENSG00000078618	NRDC
ENSG00000230604	NA
ENSG00000118473	SGIP1
ENSG00000264720	MIR3117
ENSG00000237882	NA
ENSG00000198561	CTNND1
ENSG00000111707	SUDS3
ENSG00000135503	ACVR1B
ENSG00000206992	RNU6-574P
ENSG00000187676	B3GLCT
ENSG00000152767	FARP1
ENSG00000102572	STK24
ENSG00000131323	TRAF3
ENSG00000259508	NA
ENSG00000256053	COA8
ENSG00000256500	NA
ENSG00000126214	KLC1
ENSG00000119596	YLPM1
ENSG00000172575	RASGRP1
ENSG00000140455	USP3
ENSG00000259268	NA
ENSG00000140564	FURIN
ENSG00000200677	NA
ENSG00000108684	ASIC2
ENSG00000126368	NR1D1
ENSG00000008838	MED24
ENSG00000041353	RAB27B
ENSG00000118263	KLF7
ENSG00000224342	NA
ENSG00000223725	NA
ENSG00000234902	NA
ENSG00000124140	SLC12A5
ENSG00000124160	NCOA5
ENSG00000101040	ZMYND8
ENSG00000239900	ADSL
ENSG00000273145	NA
ENSG00000197182	MIRLET7BHG
ENSG00000231711	NA
ENSG00000196345	ZKSCAN7
ENSG00000186448	ZNF197
ENSG00000233509	ZNF197-AS1
ENSG00000173421	IHO1
ENSG00000176095	IP6K1
ENSG00000239576	COX6CP14
ENSG00000244730	NA
ENSG00000185614	INKA1
ENSG00000183763	TRAIP
ENSG00000055955	ITIH4
ENSG00000164180	TMEM161B
ENSG00000112337	SLC17A2
ENSG00000146109	ABT1
ENSG00000271071	NA
ENSG00000158691	ZSCAN12
ENSG00000106460	TMEM106B
ENSG00000002822	MAD1L1
ENSG00000187609	EXD3
ENSG00000147905	ZCCHC7
ENSG00000228292	NA
ENSG00000048828	FAM120A
ENSG00000188938	FAM120AOS

## Sheet: rheumatoid arthritis
gene	symbol
ENSG00000134460	IL2RA
ENSG00000150347	ARID5B
ENSG00000107485	GATA3
ENSG00000197308	GATA3-AS1
ENSG00000160683	CXCR5
ENSG00000255465	NA
ENSG00000270160	NA
ENSG00000200526	RNY4P14
ENSG00000133103	COG6
ENSG00000171262	FAM98B
ENSG00000172575	RASGRP1
ENSG00000269667	NA
ENSG00000161405	IKZF3
ENSG00000172057	ORMDL3
ENSG00000073605	GSDMB
ENSG00000161847	RAVER1
ENSG00000167807	NA
ENSG00000232084	LINC01104
ENSG00000115419	GLS
ENSG00000115415	STAT1
ENSG00000178562	CD28
ENSG00000163599	CTLA4
ENSG00000162924	REL
ENSG00000267520	NA
ENSG00000237522	NA
ENSG00000198369	SPRED2
ENSG00000232693	NA
ENSG00000159216	RUNX1
ENSG00000160182	TFF1
ENSG00000100321	SYNGR1
ENSG00000154822	PLCL2
ENSG00000226441	NA
ENSG00000163508	EOMES
ENSG00000272282	NA
ENSG00000163684	RPP14
ENSG00000283314	LINC02357
ENSG00000248452	NA
ENSG00000168214	RBPJ
ENSG00000181751	MACIR
ENSG00000164512	ANKRD55
ENSG00000249236	NA
ENSG00000220412	NA
ENSG00000234956	LINC02539
ENSG00000230533	NA
ENSG00000112486	CCR6
ENSG00000199289	RNU6-502P
ENSG00000182952	HMGN4
ENSG00000204188	GGNBP1
ENSG00000242014	RN7SL26P
ENSG00000010030	ETV7
ENSG00000146232	NFKBIE
ENSG00000096384	HSP90AB1
ENSG00000095261	PSMD5

## Sheet: BMI
gene	symbol
ENSG00000198890	PRMT6
ENSG00000065135	GNAI3
ENSG00000206832	NA
ENSG00000198793	MTOR
ENSG00000207451	RNU6-291P
LRG_734	NA
ENSG00000009307	CSDE1
LRG_92	NA
ENSG00000163125	RPRD2
ENSG00000143363	PRUNE1
ENSG00000163141	BNIPL
ENSG00000143443	C1orf56
ENSG00000143458	GABPB2
ENSG00000197622	CDC42SE1
ENSG00000215704	CELA2B
ENSG00000160685	ZBTB7B
ENSG00000163344	PMVK
ENSG00000143190	POU2F1
ENSG00000058453	CROCC
ENSG00000117523	PRRC2C
ENSG00000076321	KLHL20
ENSG00000152061	RABGAP1L
ENSG00000237249	NA
ENSG00000223525	NA
ENSG00000235869	RPS26P12
ENSG00000252906	SCARNA3
ENSG00000143207	COP1
ENSG00000224968	LINC01645
ENSG00000116406	EDEM3
ENSG00000116750	UCHL5
ENSG00000238754	SCARNA18B
ENSG00000173436	MICOS10
ENSG00000270136	NA
ENSG00000158747	NBL1
ENSG00000198700	IPO9
ENSG00000231871	IPO9-AS1
ENSG00000277681	MIR6739
ENSG00000198892	SHISA4
ENSG00000133065	SLC41A1
ENSG00000154358	OBSCN
ENSG00000270110	NA
ENSG00000143641	GALNT2
ENSG00000004487	KDM1A
ENSG00000238236	MTCYBP14
ENSG00000117020	AKT3
ENSG00000236031	NA
ENSG00000157881	PANK4
ENSG00000162522	KIAA1522
ENSG00000134684	YARS1
ENSG00000160094	ZNF362
ENSG00000225313	NA
ENSG00000184389	A3GALT2
ENSG00000163877	SNIP1
ENSG00000232273	NA
ENSG00000163879	DNALI1
ENSG00000134697	GNL2
ENSG00000127603	MACF1
ENSG00000127124	HIVEP3
ENSG00000086015	MAST2
ENSG00000117461	PIK3R3
ENSG00000226957	NA
ENSG00000162367	TAL1
ENSG00000215883	CYB5RL
ENSG00000256407	NA
ENSG00000007923	DNAJC11
ENSG00000172260	NEGR1
ENSG00000154027	AK5
ENSG00000162613	FUBP1
ENSG00000142599	RERE
ENSG00000162676	GFI1
LRG_63	NA
ENSG00000067208	EVI5
ENSG00000223787	NA
ENSG00000188641	DPYD
ENSG00000166167	BTRC
ENSG00000119915	ELOVL3
ENSG00000107862	GBF1
ENSG00000148842	CNNM2
ENSG00000188385	JAKMIP3
ENSG00000148484	RSU1
ENSG00000078403	MLLT10
ENSG00000207347	RNU6-306P
ENSG00000223984	NA
ENSG00000235281	NA
ENSG00000107890	ANKRD26
ENSG00000148498	PARD3
ENSG00000165476	REEP3
ENSG00000171988	JMJD1C
ENSG00000156110	ADK
ENSG00000156650	KAT6B
ENSG00000107929	LARP4B
ENSG00000182771	GRID1
ENSG00000213390	ARHGAP19
ENSG00000109906	ZBTB16
ENSG00000200537	RNY4P6
ENSG00000160584	SIK3
ENSG00000278529	MIR8070
ENSG00000149428	HYOU1
ENSG00000255114	NA
ENSG00000256269	HMBS
ENSG00000255248	MIR100HG
ENSG00000154127	UBASH3B
ENSG00000148925	BTBD10
ENSG00000133794	ARNTL
ENSG00000049449	RCN1
ENSG00000255252	NA
ENSG00000175216	CKAP5
ENSG00000149179	C11orf49
ENSG00000051009	FHIP1B
ENSG00000175485	OR52W1
ENSG00000172757	CFL1
ENSG00000172803	SNX32
ENSG00000172543	CTSW
ENSG00000162337	LRP5
ENSG00000182704	TSKU
ENSG00000188997	KCTD21
ENSG00000033327	GAB2
ENSG00000171204	TMEM126B
ENSG00000150672	DLG2
ENSG00000137504	CREBZF
ENSG00000171202	TMEM126A
ENSG00000166436	TRIM66
ENSG00000130413	STK33
ENSG00000177830	CHID1
ENSG00000166002	SMCO4
ENSG00000179088	C12orf42
ENSG00000151136	BTBD11
ENSG00000089234	BRAP
ENSG00000273903	NA
ENSG00000135148	TRAFD1
ENSG00000258018	NA
ENSG00000135108	FBXO21
ENSG00000135124	P2RX4
ENSG00000139718	SETD1B
ENSG00000139725	RHOF
ENSG00000033030	ZCCHC8
ENSG00000111328	CDK2AP1
ENSG00000197653	DNAH10
ENSG00000270028	NA
ENSG00000119242	CCDC92
ENSG00000250091	NA
ENSG00000270130	NA
ENSG00000270048	NA
ENSG00000090615	GOLGA3
ENSG00000072609	CHFR
ENSG00000252079	RNU6-327P
ENSG00000278949	NA
ENSG00000251908	RNU6-491P
ENSG00000173208	ABCD2
ENSG00000165966	PDZRN4
ENSG00000139211	AMIGO2
ENSG00000135472	FAIM2
ENSG00000242041	NA
ENSG00000184271	POU6F1
ENSG00000094916	CBX5
ENSG00000123405	NFE2
ENSG00000257818	NA
ENSG00000060237	WNK1
ENSG00000139318	DUSP6
ENSG00000271327	NA
ENSG00000121741	ZMYM2
ENSG00000252499	RNU6-63P
ENSG00000122025	FLT3
ENSG00000189403	HMGB1
ENSG00000083642	PDS5B
ENSG00000207458	RNY3P9
ENSG00000230710	NA
ENSG00000139734	DIAPH3
ENSG00000184226	PCDH9
ENSG00000152767	FARP1
ENSG00000102572	STK24
ENSG00000080823	MOK
ENSG00000131323	TRAF3
ENSG00000259508	NA
ENSG00000075413	MARK3
ENSG00000139973	SYT16
ENSG00000133961	NUMB
ENSG00000100784	RPS6KA5
ENSG00000133943	DGLUCY
ENSG00000252644	RNU7-30P
ENSG00000259097	NA
ENSG00000127152	BCL11B
ENSG00000134146	DPH6
ENSG00000174197	MGA
ENSG00000207766	MIR626
ENSG00000137802	MAPKBP1
ENSG00000279937	NA
ENSG00000259678	NA
ENSG00000137876	RSL24D1
ENSG00000279145	NA
ENSG00000166035	LIPC
ENSG00000128915	ICE2
ENSG00000069667	RORA
ENSG00000129003	VPS13C
ENSG00000140455	USP3
ENSG00000259268	NA
ENSG00000174485	DENND4A
ENSG00000264737	MIR4511
ENSG00000103769	RAB11A
ENSG00000261544	NA
ENSG00000169032	MAP2K1
ENSG00000243404	NA
ENSG00000103591	AAGAB
ENSG00000259347	NA
ENSG00000137764	MAP2K5
ENSG00000159322	ADPGK
ENSG00000260898	ADPGK-AS1
ENSG00000138622	HCN4
ENSG00000140464	PML
ENSG00000067221	STOML1
ENSG00000140497	SCAMP2
ENSG00000140474	ULK3
ENSG00000136379	ABHD17C
ENSG00000271983	NA
ENSG00000176463	SLCO3A1
ENSG00000140443	IGF1R
ENSG00000065057	NTHL1
ENSG00000122257	RBBP6
ENSG00000178952	TUFM
ENSG00000260796	NA
ENSG00000178188	SH2B1
ENSG00000261766	NA
ENSG00000196296	ATP2A1
ENSG00000260442	ATP2A1-AS1
ENSG00000177548	RABEP2
ENSG00000149932	TMEM219
ENSG00000149929	HIRIP3
ENSG00000149930	TAOK2
ENSG00000232748	NA
ENSG00000103126	AXIN1
ENSG00000118900	UBN1
ENSG00000140632	GLYR1
ENSG00000118898	PPL
ENSG00000140718	FTO
ENSG00000125124	BBS2
ENSG00000167005	NUDT21
ENSG00000103064	SLC7A6
ENSG00000103066	PLA2G15
ENSG00000132600	PRMT7
ENSG00000222177	RNU4-30P
ENSG00000280006	NA
ENSG00000090861	AARS1
ENSG00000261556	SMG1P7
ENSG00000168872	DDX19A
ENSG00000261777	DDX19A-DT
ENSG00000153815	CMIP
ENSG00000275109	MIR6504
ENSG00000178773	CPNE7
ENSG00000011295	TTC19
ENSG00000275413	NA
ENSG00000196535	MYO18A
ENSG00000263657	NA
ENSG00000141298	SSH2
ENSG00000252657	NA
ENSG00000278535	DHRS11
ENSG00000278619	MRM1
ENSG00000213416	KRTAP4-12
ENSG00000212149	NA
ENSG00000108312	UBTF
ENSG00000267080	ASB16-AS1
ENSG00000141293	SKAP1
ENSG00000263787	NA
ENSG00000159217	IGF2BP1
ENSG00000252636	RNU6-826P
ENSG00000005100	DHX33
ENSG00000108559	NUP88
ENSG00000153944	MSI2
ENSG00000136451	VEZF1
ENSG00000136450	SRSF1
ENSG00000136463	TACO1
ENSG00000136485	DCAF7
ENSG00000198909	MAP3K3
ENSG00000266173	STRADA
ENSG00000136490	LIMD2
ENSG00000171634	BPTF
ENSG00000132535	DLG4
ENSG00000279812	NA
ENSG00000177338	NA
ENSG00000141569	TRIM65
ENSG00000078687	TNRC6C
ENSG00000279600	NA
ENSG00000232083	RPL31P7
ENSG00000141564	RPTOR
ENSG00000169710	FASN
ENSG00000176155	CCDC57
ENSG00000168675	LDLRAD4
ENSG00000267239	NA
ENSG00000141384	TAF4B
ENSG00000141431	ASXL3
ENSG00000078142	PIK3C3
ENSG00000267088	NA
ENSG00000041353	RAB27B
ENSG00000134443	GRP
ENSG00000105613	MAST1
ENSG00000276181	MIR6794
ENSG00000095066	HOOK2
ENSG00000105642	KCNN1
ENSG00000105643	ARRDC2
ENSG00000105662	CRTC1
ENSG00000187664	HAPLN4
ENSG00000280282	NA
ENSG00000168813	ZNF507
ENSG00000153885	KCTD15
ENSG00000105737	GRIK5
ENSG00000105732	ZNF574
ENSG00000028277	POU2F2
ENSG00000254887	POU2F2-AS1
ENSG00000266226	MIR4323
ENSG00000010310	GIPR
ENSG00000283212	MIR642B
ENSG00000011478	QPCTL
ENSG00000125743	SNRPD2
ENSG00000130749	ZC3H4
ENSG00000177380	PPFIA3
ENSG00000130528	HRC
ENSG00000232084	LINC01104
ENSG00000115641	FHL2
ENSG00000238273	NA
ENSG00000071575	TRIB2
ENSG00000261117	NA
ENSG00000076003	MCM6
ENSG00000075884	ARHGAP15
ENSG00000257284	NA
ENSG00000226383	LINC01876
ENSG00000153250	RBMS1
ENSG00000115221	ITGB6
ENSG00000136531	SCN2A
ENSG00000172878	METAP1D
ENSG00000222017	NA
ENSG00000247626	MARS2
ENSG00000273209	NA
ENSG00000144426	NBEAL1
ENSG00000202059	NA
ENSG00000279921	NA
ENSG00000223725	NA
ENSG00000127831	VIL1
ENSG00000135913	USP37
ENSG00000153820	SPHKAP
ENSG00000153827	TRIP12
ENSG00000063660	GPC1
ENSG00000138031	ADCY3
ENSG00000158019	BABAM2
ENSG00000265321	MIR4263
ENSG00000226833	LOC100505774
ENSG00000213639	PPP1CB
ENSG00000163806	SPDYA
ENSG00000150938	CRIM1
ENSG00000171055	FEZ2
ENSG00000057935	MTA3
ENSG00000200550	RNU6-137P
ENSG00000115310	RTN4
ENSG00000169599	NFU1
ENSG00000115561	CHMP3
ENSG00000228363	NA
ENSG00000088833	NSFL1C
ENSG00000197586	ENTPD6
ENSG00000202414	NA
ENSG00000132635	PCED1A
ENSG00000215305	VPS16
ENSG00000132670	PTPRA
ENSG00000228958	NA
ENSG00000198646	NCOA6
ENSG00000234948	LINC01524
ENSG00000101193	GID8
ENSG00000101191	DIDO1
ENSG00000125534	PPDPF
ENSG00000171695	LKAAEAR1
ENSG00000171700	RGS19
ENSG00000215533	LINC00189
ENSG00000157540	DYRK1A
ENSG00000205622	NA
ENSG00000197381	ADARB1
ENSG00000160310	PRMT2
ENSG00000015475	BID
ENSG00000264757	MIR3198-1
ENSG00000099899	TRMT2A
ENSG00000128191	DGCR8
ENSG00000099904	ZDHHC8
ENSG00000234409	CCDC188
ENSG00000100207	TCF20
ENSG00000226450	CYP2D8P
ENSG00000182057	NA
ENSG00000144554	FANCD2
ENSG00000186162	CIDECP1
ENSG00000114439	BBX
ENSG00000196776	CD47
ENSG00000279277	NA
ENSG00000271856	LINC01215
ENSG00000163507	CIP2A
ENSG00000241634	RPL13P8
ENSG00000202379	NA
ENSG00000198919	DZIP3
ENSG00000144560	VGLL4
ENSG00000271716	NA
ENSG00000132170	PPARG
ENSG00000179407	DNAJB8
ENSG00000118007	STAG1
ENSG00000155903	RASA2
ENSG00000249986	NA
ENSG00000174953	DHX36
ENSG00000206560	ANKRD28
ENSG00000264354	MIR3134
ENSG00000241770	NA
ENSG00000244515	KRT18P34
ENSG00000279465	NA
ENSG00000263740	RN7SL4P
ENSG00000174891	RSRC1
ENSG00000163872	YEATS2
ENSG00000163904	SENP2
ENSG00000236489	RPL34P10
ENSG00000228956	NA
ENSG00000145012	LPP
ENSG00000230266	XXYLT1-AS2
ENSG00000173950	XXYLT1
ENSG00000244314	RN7SL36P
ENSG00000163960	UBXN7
ENSG00000212146	RNU6-910P
ENSG00000206644	RNU6-1279P
ENSG00000243339	RN7SL738P
ENSG00000226345	NA
ENSG00000181555	SETD2
ENSG00000114302	PRKAR2A
ENSG00000234667	ACTL11P
ENSG00000164076	CAMKV
ENSG00000164078	MST1R
ENSG00000230698	NA
ENSG00000164077	MON1A
ENSG00000114378	HYAL1
ENSG00000214706	IFRD2
ENSG00000088538	DOCK3
ENSG00000157388	CACNA1D
ENSG00000189283	FHIT
ENSG00000144749	LRIG1
ENSG00000114861	FOXP1
ENSG00000277539	NA
ENSG00000114480	GBE1
ENSG00000168137	SETD5
ENSG00000125037	EMC3
ENSG00000269982	NA
ENSG00000138814	PPP3CA
ENSG00000138821	SLC39A8
ENSG00000249244	NA
ENSG00000260091	NA
ENSG00000283050	GTF2IP12
ENSG00000196782	MAML3
ENSG00000109452	INPP4B
ENSG00000170185	USP38
ENSG00000164162	ANAPC10
ENSG00000164163	ABCE1
ENSG00000164164	OTUD4
ENSG00000120519	SLC10A7
ENSG00000053900	ANAPC4
ENSG00000109787	KLF3
ENSG00000231160	NA
ENSG00000184178	SCFD2
ENSG00000138696	BMPR1B
ENSG00000182168	UNC5C
ENSG00000249476	LOC285638
ENSG00000198961	PJA2
ENSG00000047188	YTHDC2
ENSG00000168944	CEP120
ENSG00000248955	NA
ENSG00000043143	JADE2
ENSG00000280420	NA
ENSG00000158402	CDC25C
ENSG00000231185	SPRY4-AS1
ENSG00000113645	WWC1
ENSG00000172262	ZNF131
ENSG00000278487	NA
ENSG00000177453	NIM1K
ENSG00000130449	ZSWIM6
ENSG00000069020	MAST4
ENSG00000152359	POC5
ENSG00000207333	RNU6-680P
ENSG00000124279	FASTKD3
ENSG00000215217	C5orf49
ENSG00000145687	SSBP2
ENSG00000216378	NA
ENSG00000112249	ASCC3
ENSG00000271608	NA
ENSG00000118689	FOXO3
ENSG00000095951	HIVEP1
ENSG00000135547	HEY2
ENSG00000237742	NA
ENSG00000111912	NCOA7
ENSG00000198945	L3MBTL3
ENSG00000112282	MED23
ENSG00000112137	PHACTR1
ENSG00000010818	HIVEP2
ENSG00000233138	NA
ENSG00000233452	STXBP5-AS1
ENSG00000146477	SLC22A3
ENSG00000112242	E2F3
ENSG00000201683	NA
ENSG00000111913	RIPOR2
ENSG00000260286	ARMH2
ENSG00000187475	H1-6
ENSG00000197061	H4C3
ENSG00000124613	ZNF391
ENSG00000137185	ZSCAN9
ENSG00000187626	ZKSCAN4
ENSG00000197062	ZSCAN26
ENSG00000196821	ILRUN
ENSG00000196114	NA
ENSG00000216636	RPL7P25
ENSG00000146197	SCUBE3
ENSG00000183826	BTBD9
ENSG00000156564	LRFN2
ENSG00000252767	RNU6-250P
ENSG00000137218	FRS3
ENSG00000124593	NA
ENSG00000283573	NA
ENSG00000196284	SUPT3H
ENSG00000172348	RCAN2
ENSG00000112245	PTP4A1
ENSG00000135299	ANKRD6
ENSG00000106367	AP1S1
ENSG00000105948	TTC26
ENSG00000006459	KDM7A
ENSG00000055118	KCNH2
LRG_288	NA
ENSG00000231419	LINC00689
ENSG00000105866	SP4
ENSG00000206623	RNU6-979P
ENSG00000153814	JAZF1
ENSG00000228334	NA
ENSG00000122515	ZMIZ2
ENSG00000155034	FBXL18
ENSG00000207973	MIR589
ENSG00000263001	GTF2I
ENSG00000232729	GTF2I-AS1
ENSG00000223705	NSUN5P1
ENSG00000272391	POM121C
ENSG00000127957	PMS2P3
ENSG00000200874	NA
ENSG00000265479	DTX2P1-UPK3BP1-PMS2P11
ENSG00000283398	NA
ENSG00000186704	NA
ENSG00000225703	NA
ENSG00000242435	UPK3BP1
ENSG00000241350	NA
ENSG00000259628	NA
ENSG00000241468	ATP5MF
ENSG00000106246	PTCD1
ENSG00000198556	ZNF789
ENSG00000160908	ZNF394
ENSG00000104447	TRPS1
ENSG00000156787	TBC1D31
ENSG00000253463	HMGB1P19
ENSG00000147454	SLC25A37
ENSG00000253342	NA
ENSG00000120903	CHRNA2
ENSG00000104228	TRIM35
ENSG00000134014	ELP3
ENSG00000253642	NA
ENSG00000077782	FGFR1
ENSG00000104343	UBE2W
ENSG00000258677	NA
ENSG00000253273	NA
ENSG00000123124	WWP1
ENSG00000250569	NTAN1P2
ENSG00000176623	RMDN1
ENSG00000104626	ERI1
ENSG00000263407	MIR4660
ENSG00000253175	LOC100286997
ENSG00000119509	INVS
ENSG00000136891	TEX10
ENSG00000234323	LINC01505
ENSG00000175764	TTLL11
ENSG00000148204	CRB2
ENSG00000119408	NEK6
ENSG00000175854	SWI5
ENSG00000167110	GOLGA2
ENSG00000160563	MED27
ENSG00000181090	EHMT1
ENSG00000255585	LOC651337
ENSG00000164989	CCDC171
ENSG00000107341	UBE2R2
ENSG00000200834	NA
ENSG00000147905	ZCCHC7
ENSG00000200502	NA
ENSG00000228292	NA
ENSG00000107077	KDM4C
ENSG00000083067	TRPM3
ENSG00000106772	PRUNE2
ENSG00000156052	GNAQ
ENSG00000106829	TLE4
ENSG00000135070	ISCA1
ENSG00000187753	C9orf153
ENSG00000083223	TUT7
ENSG00000130222	GADD45G
ENSG00000165030	NFIL3
